# Supplementary material for: Climate change increases threat to plant diversity in tropical forests of Central America and southern Mexico
Source: PLoS One. 2024 Feb 29;19(2):e0297840. doi: 10.1371/journal.pone.0297840 (PMC10903834; doi:10.1371/journal.pone.0297840)
Supplement: S1 Table — (CSV) [file pone.0297840.s002.csv]

Taxon	x	y	Source
Abarema adenophora	-80.6602778	8.8286111	BIEN
Abarema adenophora	-84.41666	11.03333	BIEN
Abarema adenophora	-84.0681	10.4565	BIEN
Abarema adenophora	-84.37083333	9.69305556	BIEN
Abarema adenophora	-85.1465	14.4117	BIOTREE-NET
Abarema adenophora	-83.56	8.71	BIEN
Abarema adenophora	-84.23333	13.48333	BIEN
Abarema adenophora	-77.133	3.933	BIEN
Abarema adenophora	-84.05	14.4666667	BIEN
Abarema adenophora	-83.16	8.65	BIEN
Abarema adenophora	-83.5	10.53	BIEN
Abarema adenophora	-83.95	14.3833333	BIEN
Abarema adenophora	-83.9333333	14.3166667	BIEN
Abarema adenophora	-84.2333333	12.1333333	BIEN
Abarema adenophora	-84.18	10.65	BIEN
Abarema adenophora	-84.0995	10.399	BIEN
Abarema adenophora	-84.3333333	10.9666667	BIEN
Abarema adenophora	-85.15	14.38333	BIEN
Abarema adenophora	-84.45	11.0333333	BIEN
Abarema adenophora	-84.8333333	15.05	BIEN
Abarema adenophora	-84.9666667	13.05	BIEN
Abarema adenophora	-83.37	8.77	BIEN
Abarema adenophora	-76.983	3.933	BIEN
Abarema adenophora	-84.38194	9.69722	BIEN
Abarema adenophora	-84.25	11.7833333	BIEN
Abarema adenophora	-83.16944	8.65417	BIEN
Abarema adenophora	-85.1545	14.391	BIOTREE-NET
Abarema adenophora	-84.00778	10.41136	BIOTREE-NET
Abarema barbouriana	-79.79166	9.21111	BIEN
Abarema barbouriana	-80.10278	8.50722	BIEN
Abarema barbouriana	-82.931944	8.536111	BIEN
Abarema barbouriana	-79.77410126	9.199170113	BIEN
Abarema barbouriana	-79.96209717	9.3229599	BIEN
Abarema barbouriana	-77	3.91666	BIEN
Abarema barbouriana	-79.66666	9.5	BIEN
Abarema barbouriana	-77	3.917	BIEN
Abarema barbouriana	-72.45139	0.07416	BIEN
Abarema barbouriana	-79.7405714681678	9.17056391179321	BIOTREE-NET
Abarema barbouriana	-75.133333	6.8	BIEN
Abarema barbouriana	-75.020833	7.348333	BIEN
Abarema barbouriana	-79.74639893	9.168299675	BIEN
Abarema barbouriana	-77.079	3.978	BIEN
Abarema barbouriana	-79.3758	9.2242	BIEN
Abarema barbouriana	-79.74420166	9.156499863	BIEN
Abarema barbouriana	-82.65	9.63611	BIEN
Abarema barbouriana	-79.3847222	9.2138889	BIEN
Abarema barbouriana	-79.375	9.23388	BIEN
Abarema barbouriana	-79.81583	9.24388	BIEN
Abarema barbouriana	-79.76666	9.16666	BIEN
Abarema barbouriana	-76.316667	6.533333	BIEN
Abarema barbouriana	-79.5	9.25	BIEN
Abarema barbouriana	-79.97470093	9.280870438	BIEN
Abarema barbouriana	-72.5	5.33333	BIEN
Abarema barbouriana	-77.133	3.933	BIEN
Abarema barbouriana	-72.45139	0.00111	BIEN
Abarema barbouriana	-72.8667	3.8811	BIEN
Abarema barbouriana	-82.65	9.63	BIEN
Abarema barbouriana	-75.0564	7.3167	BIEN
Abarema barbouriana	-79.7739723267961	9.20095267563664	BIOTREE-NET
Abarema barbouriana	-76.623	5.708	BIEN
Abarema barbouriana	-75.31173	7.44327	BIEN
Abarema barbouriana	-76.31666	6.53333	BIEN
Abarema barbouriana	-79.35	9.233333	BIEN
Abarema barbouriana	-75.67194	1.6675	BIEN
Abarema barbouriana	-79.83	9.15	BIEN
Abarema barbouriana	-79.526452925343	9.39836550478555	BIOTREE-NET
Abarema barbouriana	-79.5011111	9.2511111	BIEN
Abarema barbouriana	-75.333	7.5	BIEN
Abarema barbouriana	-75.05521	7.316034	BIEN
Abarema barbouriana	-79.73333	0.35	BIEN
Abarema barbouriana	-77	3.66666	BIEN
Abarema barbouriana	-75.050556	7.216667	BIEN
Abarema barbouriana	-75.166667	6.25	BIEN
Abarema barbouriana	-74.87857	6.465809	BIEN
Abarema barbouriana	-79.8534671589732	9.10538697615266	BIEN
Abarema barbouriana	-75.019964	6.681199	BIEN
Abarema barbouriana	-75.080255	5.539711	BIEN
Abarema barbouriana	-78.66666	1.25	BIEN
Abarema barbouriana	-78.383	1.033	BIEN
Abarema barbouriana	-79.28679657	9.319290161	BIEN
Abarema barbouriana	-74.899878	5.247214	BIEN
Abarema barbouriana	-76.660037	5.72189	BIEN
Abarema barbouriana	-75.5	7	BIEN
Abarema barbouriana	-79.86805	9.15861	BIEN
Abarema barbouriana	-76.5797223	5.6908333	BIEN
Abarema barbouriana	-77	3.83333	BIEN
Abarema barbouriana	-75.504074	9.846984	BIEN
Abarema barbouriana	-84.13169	10.49094	BIOTREE-NET
Abarema barbouriana	-79.9737130100026	9.28536742356464	BIOTREE-NET
Abarema barbouriana	-84.12387	10.49447	BIOTREE-NET
Abarema barbouriana	-79.8570555555555	9.12036388888889	BIOTREE-NET
Abarema barbouriana	-79.7987718708422	9.08030347597452	BIOTREE-NET
Abarema barbouriana	-79.8551861111111	9.1111	BIOTREE-NET
Abarema barbouriana	-79.8494638888889	9.11788888888889	BIOTREE-NET
Abarema barbouriana	-79.7867746649958	9.07825036267137	BIOTREE-NET
Abarema idiopoda	-83	9.38	BIEN
Abarema idiopoda	-85.117671	10.709184	BIEN
Abarema idiopoda	-85.11	10.7	BIEN
Abarema idiopoda	-79.79083	9.32833	BIEN
Abarema idiopoda	-95.202222	18.563333	BIEN
Abarema idiopoda	-83.038889	9.069444	BIEN
Abarema idiopoda	-83.068611	9.084722	BIEN
Abarema idiopoda	-89.42	15.57861	BIEN
Abarema idiopoda	-83.036111	9.063889	BIEN
Abarema idiopoda	-84.226389	9.709722	BIEN
Abarema idiopoda	-80.10278	8.50722	BIEN
Abarema idiopoda	-83.3754	9.3011071	BIEN
Abarema idiopoda	-83.042657	9.070115	BIEN
Abarema idiopoda	-83.76666	12.01666	BIEN
Abarema idiopoda	-83.55	14.13333	BIEN
Abarema idiopoda	-84.0552816144	10.2678697806	BIEN
Abarema idiopoda	-80.5625	9.075	BIEN
Abarema idiopoda	-85.1563889	10.7130556	BIEN
Abarema idiopoda	-83.025833	9.084167	BIEN
Abarema idiopoda	-95.17556	18.56111	BIEN
Abarema idiopoda	-83.03194	9.0758333	BIEN
Abarema idiopoda	-95.229	18.5546	BIEN
Abarema idiopoda	-84.05	9.51	BIEN
Abarema idiopoda	-84.06	9.51	BIEN
Abarema idiopoda	-88.504444	16.813056	BIEN
Abarema idiopoda	-82.983333	9.347222	BIEN
Abarema idiopoda	-85.154264	10.716779	BIEN
Abarema idiopoda	-85.03681	10.722937	BIEN
Abarema idiopoda	-94.733	16.867	BIEN
Abarema idiopoda	-84.054167	9.558333	BIEN
Abarema idiopoda	-83.0833	9.0667	BIEN
Abarema idiopoda	-79.78333	9.33333	BIEN
Abarema idiopoda	-81.11666	8.51666	BIEN
Abarema idiopoda	-84.05	9.55	BIEN
Abarema idiopoda	-84.22	9.7	BIEN
Abarema idiopoda	-83.244445	9.275	BIEN
Abarema idiopoda	-95.2968333	16.83425	BIEN
Abarema idiopoda	-84.18	10.26	BIEN
Abarema idiopoda	-78.967	9.333	BIEN
Abarema idiopoda	-84.04	9.58	BIEN
Abarema idiopoda	-83.05	9.43	BIEN
Abarema idiopoda	-84.06	9.58	BIEN
Abarema idiopoda	-94.33638	18.10472	BIEN
Abarema idiopoda	-96.5	17	BIEN
Abarema idiopoda	-84.067	9.517	BIEN
Abarema idiopoda	-83.08	9.06	BIEN
Abarema idiopoda	-96.6667	19.3333	BIEN
Abarema idiopoda	-79.9106	8.5714	BIEN
Abarema idiopoda	-84.590278	10.229167	BIEN
Abarema idiopoda	-83.58	9.78	BIEN
Abarema idiopoda	-81.09805	8.48222	BIEN
Abarema idiopoda	-79.71666	9.33333	BIEN
Abarema idiopoda	-82.98	9.34	BIEN
Abarema idiopoda	-83.24	9.27	BIEN
Abarema idiopoda	-83.85	9.41	BIEN
Abarema idiopoda	-83.006944	9.386111	BIEN
Abarema idiopoda	-88.684767	17.217668	BIEN
Abarema idiopoda	-89.10166	16.52083	BIEN
Abarema idiopoda	-88.40179	17.3233	BIEN
Abarema idiopoda	-89.085	16.53027	BIEN
Abarema idiopoda	-88.32487	17.33341	BIEN
Abarema idiopoda	-89	16.5	BIEN
Abarema idiopoda	-88.23583	16.93333	BIEN
Abarema idiopoda	-89.11138	16.5175	BIEN
Abarema idiopoda	-84.13169	10.49094	BIOTREE-NET
Abarema idiopoda	-84.12387	10.49447	BIOTREE-NET
Abarema idiopoda	-88.8073775797101	16.5575406732116	BIOTREE-NET
Abarema idiopoda	-88.8881015115963	16.5249736136978	BIOTREE-NET
Abarema idiopoda	-88.6021394801931	16.8052488013469	BIOTREE-NET
Abarema idiopoda	-88.8101648682711	16.5550315365604	BIOTREE-NET
Abarema idiopoda	-88.886753617101	16.5308591069231	BIOTREE-NET
Abarema idiopoda	-88.8104370436092	16.5590954451195	BIOTREE-NET
Abarema idiopoda	-88.8755071182423	16.5302827896328	BIOTREE-NET
Abarema idiopoda	-83.36419	10.10533	BIOTREE-NET
Abarema idiopoda	-88.7209895381846	16.5887702223556	BIOTREE-NET
Abarema macradenia	-79.85138	9.16527	BIEN
Abarema macradenia	-79.85277	9.17083	BIEN
Abarema macradenia	-84.39	9.73	BIEN
Abarema macradenia	-83.15	8.65	BIEN
Abarema macradenia	-83.377778	8.772222	BIEN
Abarema macradenia	-79.95666	9.36416	BIEN
Abarema macradenia	-79.84	9.17	BIEN
Abarema macradenia	-77.35388	8.64973	BIEN
Abarema macradenia	-83.339797	8.403175	BIEN
Abarema macradenia	-83.156944	8.656944	BIEN
Abarema macradenia	-83.21	8.68	BIEN
Abarema macradenia	-79.85	9.15	BIEN
Abarema macradenia	-84.417	11.033	BIEN
Abarema macradenia	-84.355556	9.713889	BIEN
Abarema macradenia	-83.16	8.65	BIEN
Abarema macradenia	-89.3825	15.51583	BIEN
Abarema macradenia	-83.5	10.53	BIEN
Abarema macradenia	-83.425512	8.536614	BIEN
Abarema macradenia	-84.380639	9.695583	BIEN
Abarema macradenia	-83.3430555	8.4166667	BIEN
Abarema macradenia	-79.21666	0.9	BIEN
Abarema macradenia	-77.133	3.933	BIEN
Abarema macradenia	-83.34	8.41	BIEN
Abarema macradenia	-83.433333	8.533333	BIEN
Abarema macradenia	-83.466667	8.983333	BIEN
Abarema macradenia	-83.37	8.77	BIEN
Abarema macradenia	-83.58	8.71	BIEN
Abarema macradenia	-84.18	10.65	BIEN
Abarema macradenia	-79.217167	0.89083	BIEN
Abarema macradenia	-83.46	8.98	BIEN
Abarema macradenia	-80.00138	9.30166	BIEN
Abarema macradenia	-79.847156	9.242668	BIEN
Abarema macradenia	-83.91666	11.9	BIEN
Abarema macradenia	-84.05556	10.40556	BIEN
Abarema macradenia	-84.36	9.69	BIEN
Abarema macradenia	-84.366945	9.694444	BIEN
Abarema macradenia	-84.399722	9.730556	BIEN
Abarema macradenia	-83.1	8.55	BIEN
Abarema macradenia	-83.168056	8.654167	BIEN
Abarema macradenia	-79.86805	9.15694	BIEN
Abarema macradenia	-84.35	9.71	BIEN
Abarema macradenia	-83.42	8.52	BIEN
Abarema macradenia	-79.82361	9.15833	BIEN
Abarema macradenia	-83.41	8.51	BIEN
Abarema macradenia	-83.427778	8.525	BIEN
Abarema macradenia	-84.35	9.7	BIEN
Abarema macradenia	-83.21	8.63	BIEN
Abarema macradenia	-84.13169	10.49094	BIOTREE-NET
Abarema macradenia	-84.12387	10.49447	BIOTREE-NET
Abarema macradenia	-83.794258282239	12.2628915561215	BIOTREE-NET
Abarema macradenia	-79.6765709656141	9.12551192783642	BIOTREE-NET
Abarema macradenia	-83.830513314667	12.2173537447215	BIOTREE-NET
Abarema macradenia	-79.8544760103827	9.15479790754784	BIOTREE-NET
Abarema macradenia	-83.797062057126	12.5428957827885	BIOTREE-NET
Abarema macradenia	-79.8778244120992	9.14669228461705	BIOTREE-NET
Abies religiosa	-97.175	19.525	BIEN
Abies religiosa	-100.246175	19.374917	BIEN
Abies religiosa	-97.18	19.48	BIEN
Abies religiosa	-102.208333	19.558333	BIEN
Abies religiosa	-99.2856633410919	19.4706155218423	BIEN
Abies religiosa	-99.525	17.39167	BIEN
Abies religiosa	-97.208333	19.525	BIEN
Abies religiosa	-97.933333	19.311667	BIEN
Abies religiosa	-98.475	20.433	BIEN
Abies religiosa	-103.95	19.455278	BIEN
Abies religiosa	-98.670791	19.347818	BIEN
Abies religiosa	-97.0666667	19.6333333	BIEN
Abies religiosa	-99.235371	19.109527	BIEN
Abies religiosa	-98.666667	19.15	BIEN
Abies religiosa	-102	23	BIEN
Abies religiosa	-97.130556	19.140278	BIEN
Abies religiosa	-106.03	23.92	BIEN
Abies religiosa	-97.158333	19.531667	BIEN
Abies religiosa	-101.39308	18.21325	BIEN
Abies religiosa	-97.152222	19.482222	BIEN
Abies religiosa	-100.98554	22.15647	BIEN
Abies religiosa	-99.2	19.1	BIEN
Abies religiosa	-101.426111	19.424444	BIEN
Abies religiosa	-99.363333	19.495	BIEN
Abies religiosa	-99.02306	19.19222	BIEN
Abies religiosa	-100.118333	20.806389	BIEN
Abies religiosa	-98.64583	19.08611	BIEN
Abies religiosa	-98.739722	20.185	BIEN
Abies religiosa	-98.091667	19.758333	BIEN
Abies religiosa	-98.772019	19.485748	BIEN
Abies religiosa	-101.913333	19.733333	BIEN
Abies religiosa	-98.471667	20.421667	BIEN
Abies religiosa	-97.15	19.5	BIEN
Abies religiosa	-98.05	19.25	BIEN
Abies religiosa	-97.1475	19.493056	BIEN
Abies religiosa	-103.616667	19.6	BIEN
Abies religiosa	-98.52	19.08	BIEN
Abies religiosa	-103.666667	19.533333	BIEN
Abies religiosa	-102.358333	19.675	BIEN
Abies religiosa	-98.6503691456385	19.1231337730717	BIEN
Abies religiosa	-99.664805	20.782639	BIEN
Abies religiosa	-96.493333	19.31	BIEN
Abies religiosa	-97.358333	18.991667	BIEN
Abies religiosa	-97.266667	19.05	BIEN
Abies religiosa	-99.841667	19.175	BIEN
Abies religiosa	-92.110291	15.130589	BIEN
Abies religiosa	-96.43	17.38	BIEN
Abies religiosa	-100.191667	19.441667	BIEN
Abies religiosa	-103.961389	19.489444	BIEN
Abies religiosa	-98.741667	20.191667	BIEN
Abies religiosa	-100.265278	19.595	BIEN
Abies religiosa	-103.6	19.616667	BIEN
Abies religiosa	-103.608333	19.563333	BIEN
Abies religiosa	-99.195833	19.111944	BIEN
Abies religiosa	-99.67316	21.14793	BIEN
Abies religiosa	-100.117389	19.976444	BIEN
Abies religiosa	-97.107558	19.522648	BIEN
Abies religiosa	-97.15	19.490556	BIEN
Abies religiosa	-96.4369	17.385	BIEN
Abies religiosa	-98.716667	20.2	BIEN
Abies religiosa	-101.341667	19.491667	BIEN
Abies religiosa	-103.194167	18.796389	BIEN
Abies religiosa	-98.659525	19.117004	BIEN
Abies religiosa	-101.8333	19.1667	BIEN
Abies religiosa	-97.283333	19.05	BIEN
Abies religiosa	-102.941667	18.841667	BIEN
Abies religiosa	-98.117353	19.703726	BIEN
Abies religiosa	-97.191667	19.491667	BIEN
Abies religiosa	-97.175	19.491667	BIEN
Abies religiosa	-100.133333	17.466667	BIEN
Abies religiosa	-100.198611	19.784722	BIEN
Abies religiosa	-103.775	19.758333	BIEN
Abies religiosa	-100.850021	19.647921	BIEN
Abies religiosa	-98.63333	19.16666	BIEN
Abies religiosa	-101.891667	19.775	BIEN
Abies religiosa	-98.667222	19.081944	BIEN
Abies religiosa	-98.732778	20.198889	BIEN
Abies religiosa	-100.825	19.675	BIEN
Abies religiosa	-97.115833	19.493889	BIEN
Abies religiosa	-100.275	19.658333	BIEN
Abies religiosa	-100.170833	20.940278	BIEN
Abies religiosa	-98.70537	19.41128	BIEN
Abies religiosa	-97.233333	19.5	BIEN
Abies religiosa	-97.342151	19.190909	BIEN
Abies religiosa	-97.2	19.48	BIEN
Abies religiosa	-100.173889	19.808333	BIEN
Abies religiosa	-98.67146	19.35212	BIEN
Abies religiosa	-97.887359	19.887359	BIEN
Abies religiosa	-100.306667	19.676389	BIEN
Abies religiosa	-102.973235	18.720725	BIEN
Abies religiosa	-99.375	19.491667	BIEN
Abies religiosa	-103.625	19.575	BIEN
Abies religiosa	-100.268714	19.602762	BIEN
Abies religiosa	-99.812778	20.698611	BIEN
Abies religiosa	-103.63	19.52	BIEN
Abies religiosa	-100.154167	19.97	BIEN
Abies religiosa	-99.593333	20.808333	BIEN
Abies religiosa	-102.351389	19.406944	BIEN
Abies religiosa	-97.158333	19.508333	BIEN
Abies religiosa	-98.074149	19.694801	BIEN
Abies religiosa	-100.18374484611	20.9347122854515	BIEN
Abies religiosa	-101.638333	19.404722	BIEN
Abies religiosa	-98.082374	19.690429	BIEN
Abies religiosa	-103.90529	21.709247	BIEN
Abies religiosa	-98.6714806519285	19.1253556041445	BIEN
Abies religiosa	-101.954722	19.686111	BIEN
Abies religiosa	-100.261667	19.653333	BIEN
Abies religiosa	-104.137302	19.5627	BIEN
Abies religiosa	-98.666066	19.080573	BIEN
Abies religiosa	-101.255	19.52	BIEN
Abies religiosa	-101.972892	19.728578	BIEN
Abies religiosa	-99.00806	19.18389	BIEN
Abies religiosa	-100.02	19.03	BIEN
Abies religiosa	-104.2	19.72	BIEN
Abies religiosa	-102.225	19.558333	BIEN
Abies religiosa	-104.137222	19.547222	BIEN
Abies religiosa	-101.255278	19.5275	BIEN
Abies religiosa	-98.7395409296637	20.1925277641864	BIEN
Abies religiosa	-101.515	19.433333	BIEN
Abies religiosa	-92.1333333	15.1333333	BIEN
Abies religiosa	-100.1	17.491667	BIEN
Abies religiosa	-99.35	19.433333	BIEN
Abies religiosa	-102.075	19.425	BIEN
Abies religiosa	-98.720556	19.3425	BIEN
Abies religiosa	-104.191639	19.560972	BIEN
Abies religiosa	-100.284167	19.664722	BIEN
Abies religiosa	-104.166283	19.56322	BIEN
Abies religiosa	-96.6667	19.3333	BIEN
Abies religiosa	-103.635027	19.596257	BIEN
Abies religiosa	-100.167633403413	20.9183240803331	BIEN
Abies religiosa	-98.701111	19.133333	BIEN
Abies religiosa	-97.116667	19.583333	BIEN
Abies religiosa	-102.734167	19.963611	BIEN
Abies religiosa	-105.940833	24.89	BIEN
Abies religiosa	-95.656389	18.611944	BIEN
Abies religiosa	-99.941667	17.608333	BIEN
Abies religiosa	-98.475	20.441667	BIEN
Abies religiosa	-98.558611	19.536944	BIEN
Abies religiosa	-97.203333	19.445	BIEN
Abies religiosa	-103.941667	19.458333	BIEN
Abies religiosa	-99.3942767352691	19.4217284680014	BIEN
Abies religiosa	-105.859722	23.583333	BIEN
Abies religiosa	-98.141667	19.244444	BIEN
Abies religiosa	-97.278778	18.984492	BIEN
Abies religiosa	-99.58986	20.85782	BIEN
Abies religiosa	-104.5	20	BIEN
Abies religiosa	-101.530833	19.502222	BIEN
Abies religiosa	-99.975	24.58333	BIEN
Abies religiosa	-99.463333	17.433333	BIEN
Abies religiosa	-98.20619	19.04131	BIEN
Abies religiosa	-101.33	25.42	BIEN
Abies religiosa	-99.96667	24.575	BIEN
Abies religiosa	-98.537632	19.831165	BIEN
Abies religiosa	-104.151389	19.557778	BIEN
Abies religiosa	-100.065556	17.574722	BIEN
Abies religiosa	-99.625278	21.134167	BIEN
Abies religiosa	-99.73	17.08	BIEN
Abies religiosa	-102.36	19.684722	BIEN
Abies religiosa	-97.27084	19.03	BIEN
Abies religiosa	-100.353333	19.733333	BIEN
Abies religiosa	-101.79368	19.77286	BIEN
Abies religiosa	-99.379722	19.280556	BIEN
Abies religiosa	-100.268528	19.656621	BIEN
Abies religiosa	-99.146944	23.048333	BIEN
Abies religiosa	-99.317015	19.260097	BIEN
Abies religiosa	-100.658333	19.781667	BIEN
Abies religiosa	-97.346389	19.096944	BIEN
Abies religiosa	-99.496667	19.28	BIEN
Abies religiosa	-102.21	19.900833	BIEN
Abies religiosa	-97.191667	19.525	BIEN
Abies religiosa	-104.127222	19.558333	BIEN
Abies religiosa	-98.65	19.083333	BIEN
Abies religiosa	-100.287778	19.670278	BIEN
Abies religiosa	-98.693415	18.975312	BIEN
Abies religiosa	-98.51111	19.0875	BIEN
Abies religiosa	-100.13642	17.46814	BIEN
Abies religiosa	-101.526944	19.667778	BIEN
Abies religiosa	-98.0725	19.669722	BIEN
Abies religiosa	-99.8486	19.34029	BIEN
Abies religiosa	-99.849874	19.154299	BIEN
Abies religiosa	-99.808333	19.191667	BIEN
Abies religiosa	-97.781956	19.472484	BIEN
Abies religiosa	-98.669444	19.847778	BIEN
Abies religiosa	-98.9875	19.103333	BIEN
Abies religiosa	-104.241944	19.560556	BIEN
Abies religiosa	-97.158333	19.525	BIEN
Abies religiosa	-103.6	19.563333	BIEN
Abies religiosa	-100.575556	19.691944	BIEN
Abies religiosa	-98.741667	20.225	BIEN
Abies religiosa	-100.275	19.641667	BIEN
Abies religiosa	-103.952778	19.484167	BIEN
Abies religiosa	-100.20417	24.92083	BIEN
Abies religiosa	-98.125278	19.643333	BIEN
Abies religiosa	-99.807778	19.190833	BIEN
Abies religiosa	-98.141667	19.675	BIEN
Abies religiosa	-98.175	19.625	BIEN
Abies religiosa	-101.9	19.8	BIEN
Abies religiosa	-97.155556	19.544444	BIEN
Abies religiosa	-99.325584	19.259875	BIEN
Abies religiosa	-102.341667	19.408333	BIEN
Abies religiosa	-96.45	17.55	BIEN
Abies religiosa	-102.038056	19.589444	BIEN
Abies religiosa	-100.13925	19.975833	BIEN
Abies religiosa	-98.759722	20.203611	BIEN
Abies religiosa	-100.31806	19.3875	BIEN
Abies religiosa	-100.2975	19.624444	BIEN
Abies religiosa	-100.290833	19.759167	BIEN
Abies religiosa	-100.184022792677	20.9186020138692	BIEN
Abies religiosa	-97.19502	19.52808	BIEN
Abies religiosa	-97.253611	19.565833	BIEN
Abies religiosa	-101.658333	19.408333	BIEN
Abies religiosa	-99.658333	21.156667	BIEN
Abies religiosa	-98.775	19.491667	BIEN
Abies religiosa	-98.819444	19.4275	BIEN
Abies religiosa	-99.39211	19.30734	BIEN
Abies religiosa	-103.67	19.636667	BIEN
Abies religiosa	-100.853333	19.675	BIEN
Abies religiosa	-102.368889	19.460833	BIEN
Abies religiosa	-103.585932	19.599222	BIEN
Abies religiosa	-99.800001	19.178439	BIEN
Abies religiosa	-101.955	19.683333	BIEN
Abies religiosa	-100.281111	19.680278	BIEN
Abies religiosa	-98.494444	19.080556	BIEN
Abies religiosa	-97.32	19.08	BIEN
Abies religiosa	-101.412833	18.197028	BIEN
Abies religiosa	-97.13	19.48	BIEN
Abies religiosa	-98.467	20.53822	BIEN
Abies religiosa	-102.348221	19.733854	BIEN
Abies religiosa	-107.536111	25.879167	BIEN
Abies religiosa	-98.721389	19.331111	BIEN
Abies religiosa	-98.710833	19.141111	BIEN
Abies religiosa	-97.084722	19.121389	BIEN
Abies religiosa	-98.633333	20.15	BIEN
Abies religiosa	-100.192778	20.916667	BIEN
Abies religiosa	-97.333333	19.016667	BIEN
Abies religiosa	-99.121691	19.196423	BIEN
Abies religiosa	-100.1	19.18	BIEN
Abies religiosa	-101.513835	19.728615	BIEN
Abies religiosa	-96.4583	17.5583	BIEN
Abies religiosa	-98.708333	20.191667	BIEN
Abies religiosa	-98.665833	19.348333	BIEN
Abies religiosa	-100.152246	17.471353	BIEN
Abies religiosa	-99.466111	19.509722	BIEN
Abies religiosa	-99.684444	21.141111	BIEN
Abies religiosa	-99.591667	20.858333	BIEN
Abies religiosa	-97.208333	19.491667	BIEN
Abies religiosa	-99.465	17.43361	BIEN
Abies religiosa	-104.4675	19.854444	BIEN
Abies religiosa	-100.83333	19.65	BIEN
Abies religiosa	-101.866781	19.799229	BIEN
Abies religiosa	-100.258333	19.591667	BIEN
Abies religiosa	-97.35	19.205278	BIEN
Abies religiosa	-99.3035	19.44815	BIEN
Abies religiosa	-92.125	15.125	BIEN
Abies religiosa	-98.691667	20.173333	BIEN
Abies religiosa	-99.699722	21.159444	BIEN
Abies religiosa	-97.183333	19.538889	BIEN
Abies religiosa	-98.6880555	19.0963889	BIEN
Abies religiosa	-98.636158	19.080059	BIEN
Abies religiosa	-98.725	20.208333	BIEN
Abies religiosa	-101.512222	19.434167	BIEN
Abies religiosa	-98.745556	19.471944	BIEN
Abies religiosa	-101.958333	19.708333	BIEN
Abies religiosa	-100.884417	19.652194	BIEN
Abies religiosa	-97.128611	19.525	BIEN
Abies religiosa	-99.4075	19.305278	BIEN
Abies religiosa	-99.099722	18.985278	BIEN
Abies religiosa	-99.564944	20.790475	BIEN
Abies religiosa	-104.36	19.45	BIEN
Abies religiosa	-99.566667	21.104722	BIEN
Abies religiosa	-99.391667	19.441667	BIEN
Abies religiosa	-98.791667	19.458333	BIEN
Abies religiosa	-102.060833	19.634444	BIEN
Abies religiosa	-96.75	16.189167	BIEN
Abies religiosa	-104.8732	20.318608	BIEN
Abies religiosa	-99.56937	20.79973	BIEN
Abies religiosa	-103.5723	19.27547	BIOTREE-NET
Abies religiosa	-103.94	19.47	BIOTREE-NET
Abies religiosa	-103.94	19.45	BIOTREE-NET
Abies religiosa	-103.96	19.48	BIOTREE-NET
Abies religiosa	-103.93	19.45	BIOTREE-NET
Abuta panamensis	-84.09945	10.39831	BIOTREE-NET
Abuta panamensis	-84.12111	10.4047	BIOTREE-NET
Abuta panamensis	-84.505944	9.838583	BIEN
Abuta panamensis	-93.155	15.7658333	BIEN
Abuta panamensis	-85.41	11.01	BIEN
Abuta panamensis	-84.0631	10.4568	BIEN
Abuta panamensis	-95.07	18.585	BIEN
Abuta panamensis	-84.0825	10.277222	BIEN
Abuta panamensis	-84.51	10.07	BIEN
Abuta panamensis	-92.943611	15.722778	BIEN
Abuta panamensis	-94.028889	17.53	BIEN
Abuta panamensis	-82.165	8.905	BIEN
Abuta panamensis	-82.85	8.9333333	BIEN
Abuta panamensis	-82.25	8.75	BIEN
Abuta panamensis	-90.91666	16.11666	BIEN
Abuta panamensis	-84.08	10.27	BIEN
Abuta panamensis	-95.075	18.575	BIEN
Abuta panamensis	-95.096	18.598	BIEN
Abuta panamensis	-84.89	10.54	BIEN
Abuta panamensis	-84.725	10.308333	BIEN
Abuta panamensis	-84.1045	10.4143	BIEN
Abuta panamensis	-84.0736	10.2972	BIEN
Abuta panamensis	-88.84	16.16861	BIEN
Abuta panamensis	-84.21	10.35	BIEN
Abuta panamensis	-84.39	10.18	BIEN
Abuta panamensis	-84.06	10.29	BIEN
Abuta panamensis	-83.633333	10.066667	BIEN
Abuta panamensis	-90.865617	16.81074	BIEN
Abuta panamensis	-84.082778	10.253889	BIEN
Abuta panamensis	-90.96	16.101667	BIEN
Abuta panamensis	-85.471328	10.924659	BIEN
Abuta panamensis	-83.594444	8.477778	BIEN
Abuta panamensis	-93.38	16.78	BIEN
Abuta panamensis	-96.600278	17.743889	BIEN
Abuta panamensis	-85.484861	10.960167	BIEN
Abuta panamensis	-87.55805	15.68111	BIEN
Abuta panamensis	-90.808333	16.658333	BIEN
Abuta panamensis	-84.2	10.33	BIEN
Abuta panamensis	-84.6	10.21	BIEN
Abuta panamensis	-84.750001	10.3	BIEN
Abuta panamensis	-84.31666	12.16666	BIEN
Abuta panamensis	-90.75	14.5833	BIEN
Abuta panamensis	-89.35083	16.08111	BIEN
Abuta panamensis	-84.81	10.3	BIEN
Abuta panamensis	-84.5	10.16	BIEN
Abuta panamensis	-82.837361	8.928056	BIEN
Abuta panamensis	-93.500278	17.004722	BIEN
Abuta panamensis	-90.48472	16.3	BIEN
Abuta panamensis	-85.4	11.033333	BIEN
Abuta panamensis	-83.75	9.8333	BIEN
Abuta panamensis	-85.408334	11.033333	BIEN
Abuta panamensis	-84.75	10.3	BIEN
Abuta panamensis	-84.5	10.166667	BIEN
Abuta panamensis	-84.55	10.12	BIEN
Abuta panamensis	-84.35	11.13333	BIEN
Abuta panamensis	-83.284722	8.4	BIEN
Abuta panamensis	-90.916667	16.116667	BIEN
Abuta panamensis	-83.69	9.96	BIEN
Abuta panamensis	-84.6	10.333333	BIEN
Abuta panamensis	-84.365278	9.705556	BIEN
Abuta panamensis	-85.42	10.99	BIEN
Abuta panamensis	-95.06	18.56	BIEN
Abuta panamensis	-84.266667	9.916667	BIEN
Abuta panamensis	-96.6667	19.3333	BIEN
Abuta panamensis	-91.7325	14.56694	BIEN
Abuta panamensis	-83.059722	9.425	BIEN
Abuta panamensis	-83.9	9.79	BIEN
Abuta panamensis	-95.088889	18.619444	BIEN
Abuta panamensis	-91.041667	16.808333	BIEN
Abuta panamensis	-84.8	10.28	BIEN
Abuta panamensis	-84	10.5	BIEN
Abuta panamensis	-90.93	16.11	BIEN
Abuta panamensis	-89.24222	15.94888	BIEN
Abuta panamensis	-90.924167	16.101111	BIEN
Abuta panamensis	-84.38	10.37	BIEN
Abuta panamensis	-82.95	8.93	BIEN
Abuta panamensis	-84.4	10.08	BIEN
Abuta panamensis	-90.94	16.78	BIEN
Abuta panamensis	-84.11306	10.41081	BIOTREE-NET
Abuta panamensis	-95.107222	18.566944	BIEN
Abuta panamensis	-81.11666	8.51666	BIEN
Abuta panamensis	-84.405556	10.088889	BIEN
Abuta panamensis	-92.98	15.346667	BIEN
Abuta panamensis	-94.7	17.15	BIEN
Abuta panamensis	-82.927778	8.739444	BIEN
Abuta panamensis	-83.58333	8.5	BIEN
Abuta panamensis	-84.451111	9.784722	BIEN
Abuta panamensis	-84.3333333	10.9666667	BIEN
Abuta panamensis	-85.33	10.91	BIEN
Abuta panamensis	-83.63	9.93	BIEN
Abuta panamensis	-84.1	10.2	BIEN
Abuta panamensis	-84.275	9.877778	BIEN
Abuta panamensis	-90.1792	15.7422	BIEN
Abuta panamensis	-86.4556	14.8364	BIEN
Abuta panamensis	-83.85	9.79	BIEN
Abuta panamensis	-95.088056	18.589167	BIEN
Abuta panamensis	-90.81	16.66	BIEN
Abuta panamensis	-84.0656	10.4426	BIEN
Abuta panamensis	-90.725	16.471667	BIEN
Abuta panamensis	-81.25	8.1667	BIEN
Abuta panamensis	-95.091667	18.391667	BIEN
Abuta panamensis	-83.86	9.8	BIEN
Abuta panamensis	-85.429167	11.026389	BIEN
Abuta panamensis	-86.61917	14.81917	BIEN
Abuta panamensis	-92.1227778	16.9572222	BIEN
Abuta panamensis	-83.05	9.41	BIEN
Abuta panamensis	-95.080556	18.591667	BIEN
Abuta panamensis	-84.48	10.14	BIEN
Abuta panamensis	-82.85	8.95	BIEN
Abuta panamensis	-83.78194	9.74805	BIEN
Abuta panamensis	-84.46666	11.04166	BIEN
Abuta panamensis	-82.83	8.93	BIEN
Abuta panamensis	-85.333334	10.916667	BIEN
Abuta panamensis	-84.816667	10.3	BIEN
Abuta panamensis	-80.6208334	8.7119444	BIEN
Abuta panamensis	-85.25	10.5	BIEN
Abuta panamensis	-87.4575	15.78055	BIEN
Abuta panamensis	-83.607	8.5	BIEN
Abuta panamensis	-95.0688889	18.5683334	BIEN
Abuta panamensis	-84.72	10.3	BIEN
Abuta panamensis	-95.06	18.58	BIEN
Abuta panamensis	-90	15.6667	BIEN
Abuta panamensis	-88.93333	15.98333	BIEN
Abuta panamensis	-89.11666	16.55444	BIEN
Abuta panamensis	-89.10194	16.40694	BIEN
Abuta panamensis	-84.00778	10.41136	BIOTREE-NET
Abuta panamensis	-84.01167	10.41358	BIOTREE-NET
Abuta panamensis	-93.3	16.2	BIOTREE-NET
Abuta panamensis	-93.07	16.68	BIOTREE-NET
Abuta panamensis	-93.65	16.26	BIOTREE-NET
Abuta panamensis	-83.9167	8.5	BIOTREE-NET
Abuta panamensis	-95.1333	18.5833	BIOTREE-NET
Abuta panamensis	-93.31	16.2	BIOTREE-NET
Acacia angustissima	-87.1538889	14.0786111	BIEN
Acacia angustissima	-82.72666	8.83166	BIEN
Acacia angustissima	-83.266667	9.366667	BIEN
Acacia angustissima	-91.1566667	14.7422222	BIEN
Acacia angustissima	-89.66917	14.14167	BIEN
Acacia angustissima	-89.9333333	13.8166667	BIEN
Acacia angustissima	-87.066667	13.233333	BIEN
Acacia angustissima	-87.83333	13.26667	BIEN
Acacia angustissima	-75.89589	5.63528	BIEN
Acacia angustissima	-88.27556	13.44667	BIEN
Acacia angustissima	-82.65	8.78333	BIEN
Acacia angustissima	-91.1002778	14.6947222	BIEN
Acacia angustissima	-84.8	10.3	BIEN
Acacia angustissima	-89.36667	14.38333	BIEN
Acacia angustissima	-83.3	9.3	BIEN
Acacia angustissima	-83.27	9.34	BIEN
Acacia angustissima	-103.25	29.333333	BIEN
Acacia angustissima	-88.866511	13.736897	BIEN
Acacia angustissima	-89.63416	17.39333	BIEN
Acacia angustissima	-90.15861	16.63888	BIEN
Acacia angustissima	-83.316667	9.366667	BIEN
Acacia angustissima	-89.845	13.92138	BIEN
Acacia angustissima	-89.65	13.68333	BIEN
Acacia angustissima	-87.1	14.016667	BIEN
Acacia angustissima	-75.950468	5.947009	BIEN
Acacia angustissima	-72.691186	6.340458	BIEN
Acacia angustissima	-89.45	14.4	BIEN
Acacia angustissima	-89.93333	13.81666	BIEN
Acacia angustissima	-89.74111	13.81528	BIEN
Acacia angustissima	-84.49	9.79	BIEN
Acacia angustissima	-88.9141667	14.1416666	BIEN
Acacia angustissima	-95.916667	28.983333	BIEN
Acacia angustissima	-85.766667	12.833333	BIEN
Acacia angustissima	-73.57	5.640278	BIEN
Acacia angustissima	-75.866667	5.65	BIEN
Acacia angustissima	-83.24	9.27	BIEN
Acacia angustissima	-83.66	9.41	BIEN
Acacia angustissima	-98.1413888888889	29.6311111111111	BIEN
Acacia angustissima	-86.316667	12.016667	BIEN
Acacia angustissima	-89.52222	14.89888	BIEN
Acacia angustissima	-91.3	15.35	BIEN
Acacia angustissima	-84.45722	9.8241667	BIEN
Acacia angustissima	-85.933333	14.9	BIEN
Acacia angustissima	-89.94083	13.83472	BIEN
Acacia angustissima	-85.2666667	9.9333333	BIEN
Acacia angustissima	-90.683333	14.633333	BIEN
Acacia angustissima	-82.43333	8.76666	BIEN
Acacia angustissima	-98.5	29.5	BIEN
Acacia angustissima	-88.19944	13.7625	BIEN
Acacia angustissima	-83.19	9.17	BIEN
Acacia angustissima	-84.4	9.78	BIEN
Acacia angustissima	-89.51667	14.38333	BIEN
Acacia angustissima	-82.6333333	8.8166667	BIEN
Acacia angustissima	-89.183333	14.333333	BIEN
Acacia angustissima	-75.5	7	BIEN
Acacia angustissima	-90.47833	14.96694	BIEN
Acacia angustissima	-86.45	12.066667	BIEN
Acacia angustissima	-91.45	15.366667	BIEN
Acacia angustissima	-87.86305	14.54416	BIEN
Acacia angustissima	-85.27194	9.9494444	BIEN
Acacia angustissima	-89.95	13.81667	BIEN
Acacia angustissima	-89.16667	14.31667	BIEN
Acacia angustissima	-89.18333	13.61667	BIEN
Acacia angustissima	-82.5666667	8.8	BIEN
Acacia angustissima	-83.95	9.82	BIEN
Acacia angustissima	-75.670547	5.926519	BIEN
Acacia angustissima	-83.91	9.85	BIEN
Acacia angustissima	-87.833333	14.133333	BIEN
Acacia angustissima	-75.73333	5.96666	BIEN
Acacia angustissima	-89.98333	13.81667	BIEN
Acacia angustissima	-90.1147222	16.7880555	BIEN
Acacia angustissima	-86.7086111	15.6794445	BIEN
Acacia angustissima	-84	9.833333	BIEN
Acacia angustissima	-89.64055	16.64138	BIEN
Acacia angustissima	-87.12972	14.06944	BIEN
Acacia angustissima	-88.77555	14.75472	BIEN
Acacia angustissima	-87.04638	14.15805	BIEN
Acacia angustissima	-87.89027	14.9825	BIEN
Acacia angustissima	-86.96555	13.89277	BIEN
Acacia angustissima	-85.58333	10.83333	BIEN
Acacia angustissima	-90.83833	14.53833	BIEN
Acacia angustissima	-86.966667	15.316667	BIEN
Acacia angustissima	-82.4333333	8.7833333	BIEN
Acacia angustissima	-88.19136	13.76244	BIEN
Acacia angustissima	-83.98	9.63	BIEN
Acacia angustissima	-76.133333	6.85	BIEN
Acacia angustissima	-87.766667	14.8	BIEN
Acacia angustissima	-85.916667	12.966667	BIEN
Acacia angustissima	-89.27099	13.62575	BIEN
Acacia angustissima	-76.273619	3.6036	BIEN
Acacia angustissima	-87.38833	14.27888	BIEN
Acacia angustissima	-89.35	14.41667	BIEN
Acacia angustissima	-89.28138	13.69611	BIEN
Acacia angustissima	-91.208	14.8153333	BIEN
Acacia angustissima	-90.8333	14.5481	BIEN
Acacia angustissima	-88.216667	13.766667	BIEN
Acacia angustissima	-99.45	29.333333	BIEN
Acacia angustissima	-88.2652778	13.4411111	BIEN
Acacia angustissima	-89.816667	13.85	BIEN
Acacia angustissima	-98.15	29.716667	BIEN
Acacia angustissima	-90.8472222	14.5419444	BIEN
Acacia angustissima	-84.7958333	10.2758334	BIEN
Acacia angustissima	-87.1	14.2	BIEN
Acacia angustissima	-84.28333	9.91111	BIEN
Acacia angustissima	-85.916667	12.983333	BIEN
Acacia angustissima	-90.83833	14.53111	BIEN
Acacia angustissima	-90.116667	16.783333	BIEN
Acacia angustissima	-91.77777	15.00694	BIEN
Acacia angustissima	-87.145	14.15722	BIEN
Acacia angustissima	-83.933333	9.8	BIEN
Acacia angustissima	-91.766667	15.45	BIEN
Acacia angustissima	-89.8	13.85	BIEN
Acacia angustissima	-85.27	9.94	BIEN
Acacia angustissima	-89.16666	14.31666	BIEN
Acacia angustissima	-82.6230556	8.8022222	BIEN
Acacia angustissima	-89.23333	14.15	BIEN
Acacia angustissima	-89.95	13.81666	BIEN
Acacia angustissima	-84.31	9.85	BIEN
Acacia angustissima	-82.6295	8.788861	BIEN
Acacia angustissima	-84.79	10.27	BIEN
Acacia angustissima	-84.17361	9.7166667	BIEN
Acacia angustissima	-75.716944	5.695	BIEN
Acacia angustissima	-89.59022	13.81117	BIEN
Acacia angustissima	-83.64277	9.3875	BIEN
Acacia angustissima	-76.069572	3.721278	BIEN
Acacia angustissima	-82.63833	8.775	BIEN
Acacia angustissima	-89.38027	13.65916	BIEN
Acacia angustissima	-88.07472	15.09666	BIEN
Acacia angustissima	-91.75	14.916667	BIEN
Acacia angustissima	-89.06666	17.1	BIEN
Acacia angustissima	-89.050556	16.868611	BIEN
Acacia angustissima	-89.067	17.1	BIEN
Acacia angustissima	-89.05	17.133	BIEN
Acacia angustissima	-88.65	17.76666	BIEN
Acacia angustissima	-88.9925	16.96083	BIEN
Acacia angustissima	-92.3432065665284	16.3656599755454	BIOTREE-NET
Acacia angustissima	-91.76485206441	16.1973249581161	BIOTREE-NET
Acacia angustissima	-92.6556	16.6833	BIOTREE-NET
Acacia angustissima	-92.2991383740223	16.799416864395	BIOTREE-NET
Acacia angustissima	-91.986019074849	16.5174882799068	BIOTREE-NET
Acacia angustissima	-92.3036249983207	16.8094384765274	BIOTREE-NET
Acacia angustissima	-91.9963454406582	16.542720295807	BIOTREE-NET
Acacia angustissima	-92.3414049511475	16.4197563644989	BIOTREE-NET
Acacia angustissima	-92.3451904832553	16.4220371372896	BIOTREE-NET
Acacia angustissima	-91.9891594152403	16.5352195559557	BIOTREE-NET
Acacia angustissima	-92.6809620369397	16.7497770401792	BIOTREE-NET
Acacia angustissima	-91.9986579855568	16.5340451062753	BIOTREE-NET
Acacia angustissima	-91.9859483231728	16.5310461341868	BIOTREE-NET
Acacia angustissima	-92.7667	16.8472	BIOTREE-NET
Acacia angustissima	-91.920915098123	16.1235490803336	BIOTREE-NET
Acacia angustissima	-91.788032788836	16.2001338134824	BIOTREE-NET
Acacia angustissima	-92.3444390386756	16.4478156468496	BIOTREE-NET
Acacia angustissima	-92.7889	16.825	BIOTREE-NET
Acacia angustissima	-97.5275	16.18583	BIOTREE-NET
Acacia angustissima	-92.3432509182512	16.4250683782642	BIOTREE-NET
Acacia angustissima	-91.7300774441955	16.0986011832644	BIOTREE-NET
Acacia angustissima	-92.3153936746795	16.811981840916	BIOTREE-NET
Acacia angustissima	-92.340919016278	16.4388825692607	BIOTREE-NET
Acacia collinsii	-85.17	10.34	BIEN
Acacia collinsii	-84.38	9.89	BIEN
Acacia collinsii	-80.33333	8.49166	BIEN
Acacia collinsii	-84.18	9.93	BIEN
Acacia collinsii	-85.4	12.383333	BIEN
Acacia collinsii	-85.65	10.8	BIEN
Acacia collinsii	-84.25	9.91	BIEN
Acacia collinsii	-79.31527	9.09777	BIEN
Acacia collinsii	-85.3833333	10.3833333	BIEN
Acacia collinsii	-85.66	10.8	BIEN
Acacia collinsii	-88.333333	17.6	BIEN
Acacia collinsii	-85.383333	10.366667	BIEN
Acacia collinsii	-85.3	10.32	BIEN
Acacia collinsii	-80.35278	8.51583	BIEN
Acacia collinsii	-79.61305	8.97777	BIEN
Acacia collinsii	-75.35	9.5	BIEN
Acacia collinsii	-85.9	15.95	BIEN
Acacia collinsii	-73.926333	8.285944	BIEN
Acacia collinsii	-85.8	10.5	BIEN
Acacia collinsii	-85.35	10.35	BIEN
Acacia collinsii	-84.187941	9.970203	BIEN
Acacia collinsii	-85.783333	11.15	BIEN
Acacia collinsii	-85.740517	10.858675	BIEN
Acacia collinsii	-85.06263	9.9430329	BIEN
Acacia collinsii	-85.79	10.44	BIEN
Acacia collinsii	-84.6	9.8	BIEN
Acacia collinsii	-85.36	9.86	BIEN
Acacia collinsii	-80.86055	8.44166	BIEN
Acacia collinsii	-86.716667	12.083333	BIEN
Acacia collinsii	-85.68	10.8	BIEN
Acacia collinsii	-85.34922	10.775083	BIEN
Acacia collinsii	-86.35	11.633333	BIEN
Acacia collinsii	-85.33	10.79	BIEN
Acacia collinsii	-79.99666	7.51805	BIEN
Acacia collinsii	-85.71	10.25	BIEN
Acacia collinsii	-85.58	10.88	BIEN
Acacia collinsii	-85.33833	10.79805	BIEN
Acacia collinsii	-88.3725	17.66333	BIEN
Acacia collinsii	-85.36	10.16	BIEN
Acacia collinsii	-79.61666	9.20888	BIEN
Acacia collinsii	-84.17	9.93	BIEN
Acacia collinsii	-80.44611	7.39138	BIEN
Acacia collinsii	-87.23333	13.33333	BIEN
Acacia collinsii	-85.34	10.34	BIEN
Acacia collinsii	-75.26258	10.74351	BIEN
Acacia collinsii	-84.383611	9.898611	BIEN
Acacia collinsii	-86.133333	12.566667	BIEN
Acacia collinsii	-80.77305	7.79527	BIEN
Acacia collinsii	-84.26	9.9	BIEN
Acacia collinsii	-85.34	10.46	BIEN
Acacia collinsii	-79.55	9	BIEN
Acacia collinsii	-79.61305	9.19861	BIEN
Acacia collinsii	-84.266667	9.9	BIEN
Acacia collinsii	-85.66197	10.77525	BIEN
Acacia collinsii	-85.90833	15.95833	BIEN
Acacia collinsii	-80.03861	7.50638	BIEN
Acacia collinsii	-86.5	11.8666667	BIEN
Acacia collinsii	-79.61555	8.955	BIEN
Acacia collinsii	-85.52583	10.68888	BIEN
Acacia collinsii	-87.72027	14.45055	BIEN
Acacia collinsii	-85.3	10.53	BIEN
Acacia collinsii	-85.61	10.83	BIEN
Acacia collinsii	-82.8833333	8.1833333	BIEN
Acacia collinsii	-79.57361	9.04222	BIEN
Acacia collinsii	-85.31666	10.53333	BIEN
Acacia collinsii	-82.5666667	8.4833333	BIEN
Acacia collinsii	-85.6166667	10.8333333	BIEN
Acacia collinsii	-86.516667	11.9	BIEN
Acacia collinsii	-85.43888	10.63055	BIEN
Acacia collinsii	-83.3275	8.95111	BIEN
Acacia collinsii	-88.00944	15.01805	BIEN
Acacia collinsii	-79.60416	9.20138	BIEN
Acacia collinsii	-85.93777	15.91888	BIEN
Acacia collinsii	-87.16666	13.48333	BIEN
Acacia collinsii	-84.38	9.73	BIEN
Acacia collinsii	-87.68333	14.46666	BIEN
Acacia collinsii	-85.66	10.26	BIEN
Acacia collinsii	-79.58333	8.96527	BIEN
Acacia collinsii	-88.697222	17.541389	BIEN
Acacia collinsii	-88.43333	18.03333	BIEN
Acacia collinsii	-89.125	17.091667	BIEN
Acacia collinsii	-88.45	18.45	BIEN
Acacia collinsii	-88.46666	17.4	BIEN
Acacia collinsii	-88.20055	17.51444	BIEN
Acacia collinsii	-88.526667	18.019444	BIEN
Acacia collinsii	-87.925	18.041667	BIEN
Acacia collinsii	-88.7	18	BIEN
Acacia collinsii	-88.684767	17.217668	BIEN
Acacia collinsii	-88.26111	17.54166	BIEN
Acacia collinsii	-87.03139	13.43889	BIOTREE-NET
Acacia collinsii	-96.3675	15.70306	BIOTREE-NET
Acacia collinsii	-87.452	13.29933	BIOTREE-NET
Acacia collinsii	-96.18333	15.7	BIOTREE-NET
Acacia collinsii	-87.39083	13.31972	BIOTREE-NET
Acacia collinsii	-87.13556	13.38611	BIOTREE-NET
Acacia collinsii	-89.3653416967482	17.8887911801566	BIOTREE-NET
Acacia collinsii	-96.03333	15.85	BIOTREE-NET
Acacia collinsii	-89.284594499044	18.605978743264	BIOTREE-NET
Acacia collinsii	-87.28333	13.28333	BIOTREE-NET
Acacia collinsii	-88.9667	19.8667	BIOTREE-NET
Acacia collinsii	-89.9	20.55	BIOTREE-NET
Acacia collinsii	-84.35851	9.7855	BIOTREE-NET
Acacia collinsii	-85.87389	15.07889	BIOTREE-NET
Acacia collinsii	-88.8167	20.4	BIOTREE-NET
Acacia collinsii	-87.58861	13.33	BIOTREE-NET
Acacia collinsii	-87.39167	13.31333	BIOTREE-NET
Acacia collinsii	-89.0667	20.0333	BIOTREE-NET
Acacia collinsii	-87.59194	13.3425	BIOTREE-NET
Acacia collinsii	-85.8275	15.1175	BIOTREE-NET
Acacia collinsii	-86.95	12.68333	BIOTREE-NET
Acacia collinsii	-87.13833	13.4875	BIOTREE-NET
Acacia collinsii	-86.1746232572621	11.5615273731289	BIOTREE-NET
Acacia collinsii	-87.07083	13.36667	BIOTREE-NET
Acacia collinsii	-95.43556	16.31444	BIOTREE-NET
Acacia collinsii	-87.4	13.31667	BIOTREE-NET
Acacia collinsii	-96.11667	15.83333	BIOTREE-NET
Acacia collinsii	-87.415	13.3197	BIOTREE-NET
Acacia collinsii	-87.33972	13.43944	BIOTREE-NET
Acacia collinsii	-87.39861	13.32472	BIOTREE-NET
Acacia collinsii	-96.01667	15.83333	BIOTREE-NET
Acacia collinsii	-96.13333	15.83333	BIOTREE-NET
Acacia collinsii	-96.1	15.8	BIOTREE-NET
Acacia collinsii	-85.74333056	11.09782222	BIOTREE-NET
Acacia collinsii	-87.441	13.325	BIOTREE-NET
Acacia collinsii	-87.05278	13.31806	BIOTREE-NET
Acacia collinsii	-85.31320833	10.2495	BIOTREE-NET
Acacia collinsii	-96.15	15.71667	BIOTREE-NET
Acacia cornigera	-88.85889	13.87417	BIEN
Acacia cornigera	-92.12916	14.9525	BIEN
Acacia cornigera	-91.87166	14.37722	BIEN
Acacia cornigera	-85.13972	10.41944	BIEN
Acacia cornigera	-81.3667	13.35	BIEN
Acacia cornigera	-88.1	13.91667	BIEN
Acacia cornigera	-89.4945	13.78524	BIEN
Acacia cornigera	-84	10	BIEN
Acacia cornigera	-85.17	10.17	BIEN
Acacia cornigera	-85.35	10.35	BIEN
Acacia cornigera	-85.19642	10.209139	BIEN
Acacia cornigera	-89.62619	13.70748	BIEN
Acacia cornigera	-89.35	13.8	BIEN
Acacia cornigera	-90.16888	16.54472	BIEN
Acacia cornigera	-89.35	13.76667	BIEN
Acacia cornigera	-85.173299	10.110655	BIEN
Acacia cornigera	-90.356243	15.702133	BIEN
Acacia cornigera	-86.5	11.8666667	BIEN
Acacia cornigera	-89.17972	17.05638	BIEN
Acacia cornigera	-88.715	13.62139	BIEN
Acacia cornigera	-89.35483	13.77283	BIEN
Acacia cornigera	-90.76361	14.34027	BIEN
Acacia cornigera	-87.7377777	14.9586111	BIEN
Acacia cornigera	-85.32999	10.119709	BIEN
Acacia cornigera	-89.01667	13.63333	BIEN
Acacia cornigera	-88.95	13.86667	BIEN
Acacia cornigera	-84.18	9.93	BIEN
Acacia cornigera	-84.25	9.91	BIEN
Acacia cornigera	-85.84805	14.82916	BIEN
Acacia cornigera	-88.95	13.8	BIEN
Acacia cornigera	-89.6	13.68333	BIEN
Acacia cornigera	-91.72222	14.56638	BIEN
Acacia cornigera	-89.067	17.1	BIEN
Acacia cornigera	-88.684767	17.217668	BIEN
Acacia cornigera	-88.65	17.76666	BIEN
Acacia cornigera	-88.24083	17.5325	BIEN
Acacia cornigera	-88.76666	17.16666	BIEN
Acacia cornigera	-88.35364	17.52901	BIEN
Acacia cornigera	-88.2525	17.54166	BIEN
Acacia cornigera	-88.8881015115963	16.5249736136978	BIOTREE-NET
Acacia cornigera	-88.8755071182423	16.5302827896328	BIOTREE-NET
Acacia cornigera	-93.3	16.2	BIOTREE-NET
Acacia cornigera	-85.369625	10.370272	BIOTREE-NET
Acacia cornigera	-95.43333	16.3	BIOTREE-NET
Acacia cornigera	-92.7741885748393	15.8299670451288	BIOTREE-NET
Acacia cornigera	-85.87389	15.07889	BIOTREE-NET
Acacia cornigera	-85.8275	15.1175	BIOTREE-NET
Acacia cornigera	-85.74333056	11.09782222	BIOTREE-NET
Acacia cornigera	-92.688620269224	15.8046201002496	BIOTREE-NET
Acacia cornigera	-92.97	16.75	BIOTREE-NET
Acacia cornigera	-96.42361	15.71778	BIOTREE-NET
Acacia cornigera	-92.725675604564	15.8082952882874	BIOTREE-NET
Acacia cornigera	-97.66556	16.16833	BIOTREE-NET
Acacia cornigera	-92.9406556782204	16.5329493645213	BIOTREE-NET
Acacia cornigera	-97.685	16.15167	BIOTREE-NET
Acacia cornigera	-91.31	16.2	BIOTREE-NET
Acacia cornigera	-88.7168865229453	16.5519350628606	BIOTREE-NET
Acacia cornigera	-88.729044658703	16.5568498339209	BIOTREE-NET
Acacia cornigera	-92.7851503862896	15.9548904507018	BIOTREE-NET
Acacia cornigera	-92.7482080610189	15.898049433193	BIOTREE-NET
Acacia cornigera	-92.739663502998	15.8081859338881	BIOTREE-NET
Acacia cornigera	-93.57	16.63	BIOTREE-NET
Acacia cornigera	-92.711388261325	15.8220273744771	BIOTREE-NET
Acacia cornigera	-85.3	10.5333	BIOTREE-NET
Acacia cornigera	-92.92	16.72	BIOTREE-NET
Acacia cornigera	-93.58	16.33	BIOTREE-NET
Acacia cornigera	-92.7303504924052	15.8670643370757	BIOTREE-NET
Acacia cornigera	-92.7482608129222	15.9232180845913	BIOTREE-NET
Acacia cornigera	-88.8895526036577	16.5297043025418	BIOTREE-NET
Acacia cornigera	-96.5611111111111	19.2383333333333	BIOTREE-NET
Acacia cornigera	-92.6913871459353	15.9009591094423	BIOTREE-NET
Acacia cornigera	-93.62	16.27	BIOTREE-NET
Acacia cornigera	-92.7202637533773	15.9003113442135	BIOTREE-NET
Acacia cornigera	-92.7595621050282	15.9419808213869	BIOTREE-NET
Acacia cornigera	-85.1667	10.5	BIOTREE-NET
Acacia cornigera	-92.7564446244671	15.9004365111262	BIOTREE-NET
Acacia farnesiana	-97.661346	28.74729	BIEN
Acacia farnesiana	-87.7133333	14.8672223	BIEN
Acacia farnesiana	-97.690016	28.915603	BIEN
Acacia farnesiana	-98.465989	27.566916	BIEN
Acacia farnesiana	-97.353543	29.069424	BIEN
Acacia farnesiana	-80.93277	25.17416	BIEN
Acacia farnesiana	-87.175	14.06416	BIEN
Acacia farnesiana	-99.255993	28.065971	BIEN
Acacia farnesiana	-97.032639	28.394461	BIEN
Acacia farnesiana	-100.322	28.456922	BIEN
Acacia farnesiana	-96.8589	28.823665	BIEN
Acacia farnesiana	-97.43594	29.253557	BIEN
Acacia farnesiana	-97.349331	29.165212	BIEN
Acacia farnesiana	-80.40713	25.12537	BIEN
Acacia farnesiana	-97.180147	28.284548	BIEN
Acacia farnesiana	-98.158152	29.578509	BIEN
Acacia farnesiana	-97.658997	28.947441	BIEN
Acacia farnesiana	-98.90651	26.750216	BIEN
Acacia farnesiana	-98.971077	28.647884	BIEN
Acacia farnesiana	-97.613523	28.86627	BIEN
Acacia farnesiana	-81.365556	28.661111	BIEN
Acacia farnesiana	-98.00816	27.662765	BIEN
Acacia farnesiana	-97.545208	26.496655	BIEN
Acacia farnesiana	-99.271009	28.436984	BIEN
Acacia farnesiana	-96.972606	28.843566	BIEN
Acacia farnesiana	-97.394354	28.198759	BIEN
Acacia farnesiana	-97.775503	29.861001	BIEN
Acacia farnesiana	-97.935617	28.921127	BIEN
Acacia farnesiana	-76.3379	3.66136	BIEN
Acacia farnesiana	-97.204163	28.465786	BIEN
Acacia farnesiana	-97.016379	28.343223	BIEN
Acacia farnesiana	-97.565337	28.599318	BIEN
Acacia farnesiana	-89.99972	14.26583	BIEN
Acacia farnesiana	-85.63	10.86	BIEN
Acacia farnesiana	-81.77999	24.55506	BIEN
Acacia farnesiana	-97.536685	28.30948	BIEN
Acacia farnesiana	-89.083333	14.083333	BIEN
Acacia farnesiana	-97.77549	28.637166	BIEN
Acacia farnesiana	-96.980178	28.380986	BIEN
Acacia farnesiana	-76.674469	3.738269	BIEN
Acacia farnesiana	-97.442637	29.430997	BIEN
Acacia farnesiana	-100.536106	29.746473	BIEN
Acacia farnesiana	-97.384108	29.033195	BIEN
Acacia farnesiana	-97.073404	28.227771	BIEN
Acacia farnesiana	-98.700941	27.899486	BIEN
Acacia farnesiana	-89.33638	14.56027	BIEN
Acacia farnesiana	-80.35	7.96666	BIEN
Acacia farnesiana	-89.9333333	13.8166667	BIEN
Acacia farnesiana	-91.47138	15.31972	BIEN
Acacia farnesiana	-97.504666	28.344348	BIEN
Acacia farnesiana	-97.615687	27.902329	BIEN
Acacia farnesiana	-98.25934	29.211902	BIEN
Acacia farnesiana	-97.553369	28.72926	BIEN
Acacia farnesiana	-97.755841	28.383983	BIEN
Acacia farnesiana	-97.60053	28.575963	BIEN
Acacia farnesiana	-99.049701	28.164877	BIEN
Acacia farnesiana	-75.886667	6.714722	BIEN
Acacia farnesiana	-98.039302	28.08989	BIEN
Acacia farnesiana	-76.3	3.816667	BIEN
Acacia farnesiana	-76.11491	4.58622	BIEN
Acacia farnesiana	-96.96431	28.339108	BIEN
Acacia farnesiana	-97.929201	27.817623	BIEN
Acacia farnesiana	-98.244859	27.993856	BIEN
Acacia farnesiana	-96.764204	29.949875	BIEN
Acacia farnesiana	-97.156874	28.203322	BIEN
Acacia farnesiana	-98.67835	27.27766	BIEN
Acacia farnesiana	-98.129948	27.930184	BIEN
Acacia farnesiana	-98.614491	27.596126	BIEN
Acacia farnesiana	-97.385752	28.993006	BIEN
Acacia farnesiana	-96.100696	29.662288	BIEN
Acacia farnesiana	-74.978611	4.478333	BIEN
Acacia farnesiana	-96.652699	28.793776	BIEN
Acacia farnesiana	-98.080854	27.585096	BIEN
Acacia farnesiana	-97.151759	28.455205	BIEN
Acacia farnesiana	-96.785887	28.51756	BIEN
Acacia farnesiana	-97.422634	28.372602	BIEN
Acacia farnesiana	-97.56265	26.544224	BIEN
Acacia farnesiana	-98.973415	27.59625	BIEN
Acacia farnesiana	-80.31055	25.615	BIEN
Acacia farnesiana	-86.12174	12.73409	BIEN
Acacia farnesiana	-76.66214	3.76282	BIEN
Acacia farnesiana	-89.866667	13.9	BIEN
Acacia farnesiana	-76.1915	4.08987	BIEN
Acacia farnesiana	-86.1	12.31666	BIEN
Acacia farnesiana	-79.43694	9.07694	BIEN
Acacia farnesiana	-99.418854	27.623586	BIEN
Acacia farnesiana	-87.85	14.25	BIEN
Acacia farnesiana	-97.029034	28.63223	BIEN
Acacia farnesiana	-99.20944	27.339765	BIEN
Acacia farnesiana	-89.945011	29.273686	BIEN
Acacia farnesiana	-98.258754	29.345166	BIEN
Acacia farnesiana	-85.26	10.43	BIEN
Acacia farnesiana	-72.6636	6.46338	BIEN
Acacia farnesiana	-77.177083	1.921722	BIEN
Acacia farnesiana	-87.1669445	14.085	BIEN
Acacia farnesiana	-97.653628	26.892596	BIEN
Acacia farnesiana	-97.604159	27.382617	BIEN
Acacia farnesiana	-99.71222	29.53856	BIEN
Acacia farnesiana	-76.168889	4.028333	BIEN
Acacia farnesiana	-97.120375	28.351749	BIEN
Acacia farnesiana	-80.33638	7.9575	BIEN
Acacia farnesiana	-97.396102	28.327282	BIEN
Acacia farnesiana	-85.61	10.83	BIEN
Acacia farnesiana	-97.506811	28.471058	BIEN
Acacia farnesiana	-99.48032	27.53057	BIEN
Acacia farnesiana	-98.484632	28.324097	BIEN
Acacia farnesiana	-81.37277	24.69222	BIEN
Acacia farnesiana	-97.270063	28.406352	BIEN
Acacia farnesiana	-98.456126	27.192414	BIEN
Acacia farnesiana	-100.057982	28.297244	BIEN
Acacia farnesiana	-95.951441	29.385647	BIEN
Acacia farnesiana	-97.376977	28.871098	BIEN
Acacia farnesiana	-97.895426	26.632565	BIEN
Acacia farnesiana	-99.34351	28.033128	BIEN
Acacia farnesiana	-101.068194	29.895245	BIEN
Acacia farnesiana	-97.768156	29.226646	BIEN
Acacia farnesiana	-97.3723	28.484846	BIEN
Acacia farnesiana	-97.534096	29.018306	BIEN
Acacia farnesiana	-97.840415	28.487322	BIEN
Acacia farnesiana	-98.128654	27.599786	BIEN
Acacia farnesiana	-97.410304	28.702544	BIEN
Acacia farnesiana	-73.6336	5.54963	BIEN
Acacia farnesiana	-97.678121	27.450155	BIEN
Acacia farnesiana	-91.7863889	15.9283334	BIEN
Acacia farnesiana	-98.868742	28.435352	BIEN
Acacia farnesiana	-72.46049	8.03433	BIEN
Acacia farnesiana	-97.954534	27.864235	BIEN
Acacia farnesiana	-98.001784	27.490504	BIEN
Acacia farnesiana	-98.637888	28.219253	BIEN
Acacia farnesiana	-97.824459	27.293885	BIEN
Acacia farnesiana	-75.883914	4.855008	BIEN
Acacia farnesiana	-72.593667	7.628139	BIEN
Acacia farnesiana	-97.900349	27.86128	BIEN
Acacia farnesiana	-71.43379	8.47046	BIEN
Acacia farnesiana	-71.5	12	BIEN
Acacia farnesiana	-97.791581	27.915349	BIEN
Acacia farnesiana	-98.071713	28.887526	BIEN
Acacia farnesiana	-98.28674	28.66231	BIEN
Acacia farnesiana	-100.907777777778	29.4602777777778	BIEN
Acacia farnesiana	-90.8036111	14.3261111	BIEN
Acacia farnesiana	-98.1162	26.12548	BIEN
Acacia farnesiana	-89.52222	14.89888	BIEN
Acacia farnesiana	-99.146826	28.249226	BIEN
Acacia farnesiana	-98.140252	27.266417	BIEN
Acacia farnesiana	-97.335379	28.655744	BIEN
Acacia farnesiana	-97.686341	28.536192	BIEN
Acacia farnesiana	-86.7	12.06667	BIEN
Acacia farnesiana	-86.25	12.25	BIEN
Acacia farnesiana	-97.347944	28.700291	BIEN
Acacia farnesiana	-100.786206	29.731854	BIEN
Acacia farnesiana	-96.831896	28.606604	BIEN
Acacia farnesiana	-99.58895	29.414217	BIEN
Acacia farnesiana	-97.735596	28.557578	BIEN
Acacia farnesiana	-87.91667	13.18333	BIEN
Acacia farnesiana	-74.9799	4.2146	BIEN
Acacia farnesiana	-96.320923	28.940902	BIEN
Acacia farnesiana	-97.292969	29.524714	BIEN
Acacia farnesiana	-97.351619	28.448271	BIEN
Acacia farnesiana	-90.16777	14.81666	BIEN
Acacia farnesiana	-97.553958	28.093596	BIEN
Acacia farnesiana	-97.520125	28.266112	BIEN
Acacia farnesiana	-85.36	10.35	BIEN
Acacia farnesiana	-97.571238	28.278333	BIEN
Acacia farnesiana	-87.21805	14.01444	BIEN
Acacia farnesiana	-98.014877	28.509882	BIEN
Acacia farnesiana	-85.33	10.33	BIEN
Acacia farnesiana	-75.657411	10.160226	BIEN
Acacia farnesiana	-89.52725	13.80525	BIEN
Acacia farnesiana	-80.66333	8.12666	BIEN
Acacia farnesiana	-85.98333	12.91666	BIEN
Acacia farnesiana	-98.19847	28.825642	BIEN
Acacia farnesiana	-86	12.2	BIEN
Acacia farnesiana	-99.743688	27.923353	BIEN
Acacia farnesiana	-90.85	14.8	BIEN
Acacia farnesiana	-89.4	13.85	BIEN
Acacia farnesiana	-99.124786	29.127276	BIEN
Acacia farnesiana	-88.06667	13.28333	BIEN
Acacia farnesiana	-86.45277	12.25	BIEN
Acacia farnesiana	-85.96666	11.93333	BIEN
Acacia farnesiana	-97.296186	28.437893	BIEN
Acacia farnesiana	-85.36	10.16	BIEN
Acacia farnesiana	-99.540117	27.893526	BIEN
Acacia farnesiana	-96.081103	29.877314	BIEN
Acacia farnesiana	-97.443172	28.9197	BIEN
Acacia farnesiana	-89.57388	13.86583	BIEN
Acacia farnesiana	-88.06666	13.28333	BIEN
Acacia farnesiana	-98.177	28.196119	BIEN
Acacia farnesiana	-98.496081	26.229363	BIEN
Acacia farnesiana	-75.916667	6.583333	BIEN
Acacia farnesiana	-75.20225	8.005188	BIEN
Acacia farnesiana	-94.90913	29.24101	BIEN
Acacia farnesiana	-87.11388	14.11333	BIEN
Acacia farnesiana	-85.31666	10.53333	BIEN
Acacia farnesiana	-85.956	11.93441	BIEN
Acacia farnesiana	-98.353339	29.312842	BIEN
Acacia farnesiana	-100.629767	29.245599	BIEN
Acacia farnesiana	-98.850746	29.226067	BIEN
Acacia farnesiana	-99.155738	28.846582	BIEN
Acacia farnesiana	-98.11478	26.66188	BIEN
Acacia farnesiana	-99.439668	27.540134	BIEN
Acacia farnesiana	-80.28333	7.76666	BIEN
Acacia farnesiana	-85.1313889	10.4547222	BIEN
Acacia farnesiana	-88.71656	13.62086	BIEN
Acacia farnesiana	-97.241407	28.288358	BIEN
Acacia farnesiana	-97.237254	28.889904	BIEN
Acacia farnesiana	-77.0825	2.045278	BIEN
Acacia farnesiana	-98.082749	28.184398	BIEN
Acacia farnesiana	-85.56	10.5	BIEN
Acacia farnesiana	-90.3225	15.0891666	BIEN
Acacia farnesiana	-97.629822	28.394719	BIEN
Acacia farnesiana	-89.35	14.41667	BIEN
Acacia farnesiana	-97.262138	28.982472	BIEN
Acacia farnesiana	-88.16666	14.88333	BIEN
Acacia farnesiana	-94.851	29.266	BIEN
Acacia farnesiana	-97.434069	25.96839	BIEN
Acacia farnesiana	-84.82806	10.000833	BIEN
Acacia farnesiana	-79.6155556	9.1016667	BIEN
Acacia farnesiana	-76.295194	3.836194	BIEN
Acacia farnesiana	-79.15	9.03333	BIEN
Acacia farnesiana	-75.901473	6.532383	BIEN
Acacia farnesiana	-100.430335	28.80762	BIEN
Acacia farnesiana	-97.426036	26.170701	BIEN
Acacia farnesiana	-95.662838	29.673812	BIEN
Acacia farnesiana	-87.04638	14.15805	BIEN
Acacia farnesiana	-96.57684	28.9437	BIEN
Acacia farnesiana	-75.866667	6.558889	BIEN
Acacia farnesiana	-98.223219	27.440444	BIEN
Acacia farnesiana	-79.41194	9.05083	BIEN
Acacia farnesiana	-99.07007	28.98081	BIEN
Acacia farnesiana	-91.49861	15.37083	BIEN
Acacia farnesiana	-97.3888055555556	25.8476666666667	BIEN
Acacia farnesiana	-85.33333	10.45	BIEN
Acacia farnesiana	-76.67225	3.751556	BIEN
Acacia farnesiana	-96.674939	29.720559	BIEN
Acacia farnesiana	-99.23472	28.43667	BIEN
Acacia farnesiana	-97.0036	28.80527	BIEN
Acacia farnesiana	-85.35	10.35	BIEN
Acacia farnesiana	-89.5	14.28333	BIEN
Acacia farnesiana	-73.159061	6.997406	BIEN
Acacia farnesiana	-99.13484	28.34012	BIEN
Acacia farnesiana	-72.785962	8.572612	BIEN
Acacia farnesiana	-97.095806	28.319784	BIEN
Acacia farnesiana	-96.10274	29.31164	BIEN
Acacia farnesiana	-85.33	10.34	BIEN
Acacia farnesiana	-98.1875	29.62755	BIEN
Acacia farnesiana	-97.356429	28.10915	BIEN
Acacia farnesiana	-87.20916	14.03083	BIEN
Acacia farnesiana	-80.11666	7.65	BIEN
Acacia farnesiana	-87.31666	12.61666	BIEN
Acacia farnesiana	-84.18	9.93	BIEN
Acacia farnesiana	-96.04966	29.932464	BIEN
Acacia farnesiana	-97.509937	26.541031	BIEN
Acacia farnesiana	-85.616667	10.833333	BIEN
Acacia farnesiana	-86.33333	11.73333	BIEN
Acacia farnesiana	-88.77805	14.71416	BIEN
Acacia farnesiana	-100.082997	28.933237	BIEN
Acacia farnesiana	-90.07153	29.95107	BIEN
Acacia farnesiana	-99.466952	27.832861	BIEN
Acacia farnesiana	-89.5305556	14.9458333	BIEN
Acacia farnesiana	-97.471788	28.632545	BIEN
Acacia farnesiana	-89.70624	14.09062	BIEN
Acacia farnesiana	-97.567728	28.861989	BIEN
Acacia farnesiana	-74.5905	4.44842	BIEN
Acacia farnesiana	-78.538437	1.837716	BIEN
Acacia farnesiana	-98.028943	27.3293	BIEN
Acacia farnesiana	-71.45	11.73	BIEN
Acacia farnesiana	-97.913209	28.609199	BIEN
Acacia farnesiana	-98.802041	26.603152	BIEN
Acacia farnesiana	-89.6	15.0166667	BIEN
Acacia farnesiana	-86.416667	13.416667	BIEN
Acacia farnesiana	-72.711944	10.969722	BIEN
Acacia farnesiana	-83.66361	9.36055	BIEN
Acacia farnesiana	-85.97401	11.94194	BIEN
Acacia farnesiana	-75.233333	9.75	BIEN
Acacia farnesiana	-98.2418333333333	27.7083055555556	BIEN
Acacia farnesiana	-95.26583	29.71633	BIEN
Acacia farnesiana	-75.158958	3.266471	BIEN
Acacia farnesiana	-100.567567	29.327826	BIEN
Acacia farnesiana	-98.12445	29.703	BIEN
Acacia farnesiana	-77.3015	1.597028	BIEN
Acacia farnesiana	-74.526332	4.557781	BIEN
Acacia farnesiana	-97.79138	26.9245	BIEN
Acacia farnesiana	-98.470022	28.995837	BIEN
Acacia farnesiana	-85.94861	11.91708	BIEN
Acacia farnesiana	-85.13277	10.46388	BIEN
Acacia farnesiana	-99.63424	28.366628	BIEN
Acacia farnesiana	-98.262068	28.75425	BIEN
Acacia farnesiana	-89.5188889	14.8508333	BIEN
Acacia farnesiana	-100.35125	29.3105	BIEN
Acacia farnesiana	-84.90145	9.9411058	BIEN
Acacia farnesiana	-91.51194	15.30361	BIEN
Acacia farnesiana	-90.00583	14.90833	BIEN
Acacia farnesiana	-96.602557	28.782034	BIEN
Acacia farnesiana	-99.295294	27.432488	BIEN
Acacia farnesiana	-89.845	13.9213889	BIEN
Acacia farnesiana	-88.316667	17.879167	BIEN
Acacia farnesiana	-88.31305	17.87833	BIEN
Acacia farnesiana	-87.03139	13.43889	BIOTREE-NET
Acacia farnesiana	-85.87389	15.07889	BIOTREE-NET
Acacia farnesiana	-87.39167	13.31333	BIOTREE-NET
Acacia farnesiana	-85.8275	15.1175	BIOTREE-NET
Acacia farnesiana	-95.43556	16.31444	BIOTREE-NET
Acacia farnesiana	-96.11667	15.83333	BIOTREE-NET
Acacia farnesiana	-87.39861	13.32472	BIOTREE-NET
Acacia farnesiana	-85.74333056	11.09782222	BIOTREE-NET
Acacia farnesiana	-97.66556	16.16833	BIOTREE-NET
Acacia farnesiana	-97.53333	16.06667	BIOTREE-NET
Acacia farnesiana	-96.00167	15.86833	BIOTREE-NET
Acacia farnesiana	-92.8605231303321	16.4596782038834	BIOTREE-NET
Acacia farnesiana	-87.27806	13.27556	BIOTREE-NET
Acacia farnesiana	-97.58333	16.08333	BIOTREE-NET
Acacia farnesiana	-85.61154722	10.84528611	BIOTREE-NET
Acacia farnesiana	-103.96	19.44	BIOTREE-NET
Acacia gentlei	-89.3125	15.53194	BIEN
Acacia gentlei	-89.61305	17.225	BIEN
Acacia gentlei	-89	17.166667	BIEN
Acacia gentlei	-89.89444	16.90472	BIEN
Acacia gentlei	-89.65	17.333333	BIEN
Acacia gentlei	-90.116667	16.783333	BIEN
Acacia gentlei	-90.356243	15.702133	BIEN
Acacia gentlei	-89.916667	16.966667	BIEN
Acacia gentlei	-89.7163889	16.9961111	BIEN
Acacia gentlei	-88.467	18.333	BIEN
Acacia gentlei	-88.996111	16.743056	BIEN
Acacia gentlei	-88.96666	17.05	BIEN
Acacia gentlei	-89.42777	16.50888	BIEN
Acacia gentlei	-89.416667	16.516667	BIEN
Acacia gentlei	-88.983333	16.733333	BIEN
Acacia gentlei	-88.9	16.167	BIEN
Acacia gentlei	-88.31305	17.87833	BIEN
Acacia gentlei	-88.7666667	16.5166667	BIEN
Acacia gentlei	-88.76666	16.55	BIEN
Acacia gentlei	-89.06666	17.1	BIEN
Acacia gentlei	-88.35364	17.52901	BIEN
Acacia gentlei	-88.98333	16.96666	BIEN
Acacia gentlei	-89.050556	16.868611	BIEN
Acacia gentlei	-89.05	16.85	BIEN
Acacia gentlei	-88.963889	16.691389	BIEN
Acacia gentlei	-89.01666	16.88333	BIEN
Acacia gentlei	-88.9833333	16.9666667	BIEN
Acacia gentlei	-88.76666	17.18333	BIEN
Acacia gentlei	-88.783333	16.55	BIEN
Acacia gentlei	-88.684767	17.217668	BIEN
Acacia gentlei	-88.8	16.35	BIEN
Acacia gentlei	-89.067	17.1	BIEN
Acacia gentlei	-88.36472	17.66916	BIEN
Acacia gentlei	-88.46666	18.33333	BIEN
Acacia gentlei	-89.04134	17.10226	BIEN
Acacia gentlei	-88.88333	16.08333	BIEN
Acacia gentlei	-88.77305	17.20972	BIEN
Acacia gentlei	-89.06666	16.93333	BIEN
Acacia gentlei	-88.983333	16.716667	BIEN
Acacia gentlei	-88.31555	17.77444	BIEN
Acacia gentlei	-88.95444	16.16472	BIEN
Acacia gentlei	-88.86617	17.11627	BIEN
Acacia gentlei	-88.75472	16.14055	BIEN
Acacia gentlei	-88.879883	17.020131	BIEN
Acacia gentlei	-88.49666	18.36083	BIEN
Acacia gentlei	-90.8187355767992	16.2436278703954	BIOTREE-NET
Acacia gentlei	-90.8420714560736	16.2596451075034	BIOTREE-NET
Acacia gentlei	-90.8297208999624	16.2557965820874	BIOTREE-NET
Acacia gentlei	-90.6723869181915	16.2976511802884	BIOTREE-NET
Acacia gentlei	-90.8430941151727	16.2508700999521	BIOTREE-NET
Acacia gentlei	-90.6557571615744	16.3258062450979	BIOTREE-NET
Acacia gentlei	-90.830629561706	16.2599257244085	BIOTREE-NET
Acacia gentlei	-90.673701211965	16.3431511034161	BIOTREE-NET
Acacia gentlei	-90.6894318408252	16.3341547000706	BIOTREE-NET
Acacia gentlei	-90.6772773747358	16.3176247045296	BIOTREE-NET
Acacia gentlei	-90.835250015191	16.2744285922824	BIOTREE-NET
Acacia gentlei	-90.8453348802608	16.2725800195982	BIOTREE-NET
Acacia gentlei	-90.664930661392	16.3324484486837	BIOTREE-NET
Acacia gentlei	-90.6873262585886	16.3143021561357	BIOTREE-NET
Acacia gentlei	-90.6823380194253	16.3057375106989	BIOTREE-NET
Acacia gentlei	-90.6714624984661	16.3093850036618	BIOTREE-NET
Acacia gentlei	-90.6591211411152	16.3111908148376	BIOTREE-NET
Acacia gentlei	-90.6735182878296	16.3261925636049	BIOTREE-NET
Acacia gentlei	-90.8185345335861	16.273615451274	BIOTREE-NET
Acacia gentlei	-90.8098872780616	16.2622147917716	BIOTREE-NET
Acacia gentlei	-90.6960586581904	16.3283189911047	BIOTREE-NET
Acacia glomerosa	-84.27	9.9	BIEN
Acacia glomerosa	-88.78333	14.71666	BIEN
Acacia glomerosa	-75.110556	9.859167	BIEN
Acacia glomerosa	-74.5355	4.25209	BIEN
Acacia glomerosa	-79.7558333	9.1719445	BIEN
Acacia glomerosa	-80.01407	9.18932	BIEN
Acacia glomerosa	-74.2285	11.221989	BIEN
Acacia glomerosa	-75.1667	9.96667	BIEN
Acacia glomerosa	-90.22861	14.78166	BIEN
Acacia glomerosa	-75.695609	10.136033	BIEN
Acacia glomerosa	-75.13333	9.96666	BIEN
Acacia glomerosa	-89.95305	14.07861	BIEN
Acacia glomerosa	-88.18027	15.38638	BIEN
Acacia glomerosa	-89.067	17.1	BIEN
Acacia glomerosa	-79.1	9.16666	BIEN
Acacia glomerosa	-89.0166667	17.1	BIEN
Acacia glomerosa	-79.85	9.15	BIEN
Acacia glomerosa	-73.771356	9.260256	BIEN
Acacia glomerosa	-88.26666	15.31666	BIEN
Acacia glomerosa	-77.45	0.13333	BIEN
Acacia glomerosa	-89.65	13.8	BIEN
Acacia glomerosa	-70.29	5.621944	BIEN
Acacia glomerosa	-89	17.1	BIEN
Acacia glomerosa	-88.71666	16.55	BIEN
Acacia glomerosa	-88.7	16.55	BIEN
Acacia glomerosa	-95.1333	18.5833	BIOTREE-NET
Acacia glomerosa	-88.7168865229453	16.5519350628606	BIOTREE-NET
Acacia glomerosa	-92.921668933375	16.5316612341966	BIOTREE-NET
Acacia glomerosa	-92.8387998012091	15.6083480462218	BIOTREE-NET
Acacia hindsii	-90.73305	14.36527	BIEN
Acacia hindsii	-89.86667	13.63333	BIEN
Acacia hindsii	-89.93333	13.81666	BIEN
Acacia hindsii	-88.5	13.5	BIEN
Acacia hindsii	-87.88333	15.2	BIEN
Acacia hindsii	-87.85	13.33333	BIEN
Acacia hindsii	-90.76361	14.34027	BIEN
Acacia hindsii	-87.7	14.433333	BIEN
Acacia hindsii	-89.41667	14.08333	BIEN
Acacia hindsii	-88.05	14.88333	BIEN
Acacia hindsii	-89.93333	13.81667	BIEN
Acacia hindsii	-89.35	14.41667	BIEN
Acacia hindsii	-89	13.66667	BIEN
Acacia hindsii	-89.590833	13.825833	BIEN
Acacia hindsii	-89.39517	14.40972	BIEN
Acacia hindsii	-88.866511	13.736897	BIEN
Acacia hindsii	-89.166667	13.483333	BIEN
Acacia hindsii	-91.93638	14.69833	BIEN
Acacia hindsii	-91.63388	14.57583	BIEN
Acacia hindsii	-90.61666	14.46666	BIEN
Acacia hindsii	-90.06667	13.8	BIEN
Acacia hindsii	-90.00333	14.94416	BIEN
Acacia hindsii	-89.70889	14.08833	BIEN
Acacia hindsii	-89.31667	13.81667	BIEN
Acacia hindsii	-87.83389	13.27611	BIEN
Acacia hindsii	-89.35	13.76667	BIEN
Acacia hindsii	-89	14	BIEN
Acacia hindsii	-87.51666	14.58333	BIEN
Acacia hindsii	-79.9106	8.5714	BIEN
Acacia hindsii	-88.03833	14.85777	BIEN
Acacia hindsii	-89.35583	15.115	BIEN
Acacia hindsii	-89.98333	13.81667	BIEN
Acacia hindsii	-89.833333	13.6	BIEN
Acacia hindsii	-89.39392	14.37856	BIEN
Acacia hindsii	-88.53333	13.48333	BIEN
Acacia hindsii	-87.03333	13.28333	BIEN
Acacia hindsii	-89.56371	13.79623	BIEN
Acacia hindsii	-88.96667	13.88333	BIEN
Acacia hindsii	-87.64583	14.76527	BIEN
Acacia hindsii	-89.9	13.85	BIEN
Acacia hindsii	-97.53139	16.18944	BIOTREE-NET
Acacia hindsii	-87.452	13.29933	BIOTREE-NET
Acacia hindsii	-87.13556	13.38611	BIOTREE-NET
Acacia hindsii	-87.27806	13.27556	BIOTREE-NET
Acacia hindsii	-87.58861	13.33	BIOTREE-NET
Acacia hindsii	-87.59194	13.3425	BIOTREE-NET
Acacia hindsii	-96.15	15.71667	BIOTREE-NET
Acacia hindsii	-97.53333	16.06667	BIOTREE-NET
Acacia hindsii	-95.99861	15.86528	BIOTREE-NET
Acacia hindsii	-87.05	13.28333	BIOTREE-NET
Acacia hindsii	-95.85861	15.9275	BIOTREE-NET
Acacia hindsii	-97.52028	16.21361	BIOTREE-NET
Acacia hindsii	-96.051072	15.946506	BIOTREE-NET
Acacia hindsii	-96.01611	15.9725	BIOTREE-NET
Acacia hindsii	-97.5175	16.24528	BIOTREE-NET
Acacia hindsii	-105.155758	20.03075	BIOTREE-NET
Acacia hindsii	-87.36667	13.31667	BIOTREE-NET
Acacia hindsii	-96.254696	15.868337	BIOTREE-NET
Acacia hindsii	-96.32833	15.85639	BIOTREE-NET
Acacia hindsii	-96.238347	15.873801	BIOTREE-NET
Acacia hindsii	-97.51806	16.20361	BIOTREE-NET
Acacia hindsii	-96.185096	15.896451	BIOTREE-NET
Acacia hindsii	-87.02444	13.11889	BIOTREE-NET
Acacia hindsii	-87.02611	13.12278	BIOTREE-NET
Acacia hindsii	-87.65333	13.67417	BIOTREE-NET
Acacia hindsii	-89.95584	13.8892	BIOTREE-NET
Acacia hindsii	-87.01722	13.1	BIOTREE-NET
Acacia hindsii	-104.941	19.6258	BIOTREE-NET
Acacia hindsii	-88.155	13.29139	BIOTREE-NET
Acacia hindsii	-87.01556	13.105	BIOTREE-NET
Acacia pennatula	-87.17416	14.10694	BIEN
Acacia pennatula	-89.67894	14.09581	BIEN
Acacia pennatula	-89.35	14.4166667	BIEN
Acacia pennatula	-76.67225	3.751556	BIEN
Acacia pennatula	-89.45	14.26667	BIEN
Acacia pennatula	-87.1669445	14.085	BIEN
Acacia pennatula	-76.3379	3.66136	BIEN
Acacia pennatula	-89.46527	14.26444	BIEN
Acacia pennatula	-86.92833	14.03861	BIEN
Acacia pennatula	-76.060489	4.386908	BIEN
Acacia pennatula	-76.168889	4.028333	BIEN
Acacia pennatula	-91.49861	15.37083	BIEN
Acacia pennatula	-88.866511	13.736897	BIEN
Acacia pennatula	-87.7133333	14.8672223	BIEN
Acacia pennatula	-87.175	14.06416	BIEN
Acacia pennatula	-86.433333	13.4	BIEN
Acacia pennatula	-87.51666	14.58333	BIEN
Acacia pennatula	-87.16444	14.12972	BIEN
Acacia pennatula	-87.31972	14.07277	BIEN
Acacia pennatula	-88.1	14.55	BIEN
Acacia pennatula	-87.20916	14.03083	BIEN
Acacia pennatula	-76.66214	3.76282	BIEN
Acacia pennatula	-85.4	12.216667	BIEN
Acacia pennatula	-87.01861	13.99138	BIEN
Acacia pennatula	-76	4	BIEN
Acacia pennatula	-89.53333	14.01667	BIEN
Acacia pennatula	-90.54472	14.42222	BIEN
Acacia pennatula	-89.8825	14.0072222	BIEN
Acacia pennatula	-89.46666	14.3	BIEN
Acacia pennatula	-89.70224	14.09297	BIEN
Acacia pennatula	-89.5666667	14.05	BIEN
Acacia pennatula	-85.916667	13.033333	BIEN
Acacia pennatula	-87.17333	14.10888	BIEN
Acacia pennatula	-90.85	14.8	BIEN
Acacia pennatula	-76.16666	4.03333	BIEN
Acacia pennatula	-87.04638	14.15805	BIEN
Acacia pennatula	-87.64583	14.76527	BIEN
Acacia pennatula	-89.46667	14.26667	BIEN
Acacia pennatula	-76.179444	4.028333	BIEN
Acacia pennatula	-86.83027	14.10194	BIEN
Acacia pennatula	-76.674469	3.738269	BIEN
Acacia pennatula	-89.55972	13.99416	BIEN
Acacia pennatula	-87.15388	14.07861	BIEN
Acacia pennatula	-89.51666	14.05	BIEN
Acacia pennatula	-76.688794	3.635906	BIEN
Acacia pennatula	-90.2	14.96666	BIEN
Acacia pennatula	-86.8	13.48333	BIEN
Acacia pennatula	-76.5	3.75	BIEN
Acacia pennatula	-86.316667	13.033333	BIEN
Acacia pennatula	-76.154167	3.610278	BIEN
Acacia pennatula	-87.145	14.64861	BIEN
Acacia pennatula	-93.07	16.68	BIOTREE-NET
Acacia pennatula	-93.65	16.26	BIOTREE-NET
Acacia pennatula	-91.920915098123	16.1235490803336	BIOTREE-NET
Acacia pennatula	-89.9	20.55	BIOTREE-NET
Acacia pennatula	-89.0667	20.0333	BIOTREE-NET
Acacia pennatula	-93.57	16.63	BIOTREE-NET
Acacia pennatula	-93.62	16.27	BIOTREE-NET
Acacia pennatula	-89.5667	20.3667	BIOTREE-NET
Acacia pennatula	-97.52028	16.21361	BIOTREE-NET
Acacia pennatula	-97.51806	16.20361	BIOTREE-NET
Acacia pennatula	-93.59	16.34	BIOTREE-NET
Acacia pennatula	-93.08	16.54	BIOTREE-NET
Acacia pennatula	-92.9173937772791	17.18410665628	BIOTREE-NET
Acacia pennatula	-92.1853273848907	16.2656570300755	BIOTREE-NET
Acacia pennatula	-92.069375244081	16.2846406140285	BIOTREE-NET
Acacia pennatula	-91.7433358358646	16.1384850658855	BIOTREE-NET
Acacia pennatula	-96.95467	19.52756	BIOTREE-NET
Acacia pennatula	-92.91	16.53	BIOTREE-NET
Acacia pennatula	-92.1745303919527	16.3075942021015	BIOTREE-NET
Acacia pennatula	-93.66	16.26	BIOTREE-NET
Acacia pennatula	-87.03333	14	BIOTREE-NET
Acacia pennatula	-91.8286667376584	16.217679733219	BIOTREE-NET
Acacia pennatula	-93.1128022517457	15.9345365750718	BIOTREE-NET
Acacia pennatula	-92.914741033066	16.5366467786709	BIOTREE-NET
Acacia pennatula	-92.028801480715	16.2700770193918	BIOTREE-NET
Acacia pennatula	-96.13333	15.74028	BIOTREE-NET
Acacia pennatula	-96.89594	19.51442	BIOTREE-NET
Acacia pennatula	-93.06	16.54	BIOTREE-NET
Acacia pennatula	-92.934349063262	17.184103846381	BIOTREE-NET
Acacia pennatula	-93.67	16.26	BIOTREE-NET
Acacia pennatula	-91.7764500501651	16.1807792242752	BIOTREE-NET
Acacia pennatula	-92.1	16.13	BIOTREE-NET
Acacia pennatula	-91.985210997248	16.3320336552073	BIOTREE-NET
Acacia pennatula	-92.9	16.7	BIOTREE-NET
Acacia pennatula	-93.06	16.67	BIOTREE-NET
Acacia pennatula	-91.759967571217	16.1451263213291	BIOTREE-NET
Acacia pennatula	-92.9	16.71	BIOTREE-NET
Acacia pennatula	-97.15	16.28333	BIOTREE-NET
Acacia pennatula	-93.6	16.33	BIOTREE-NET
Acacia pennatula	-92.1704465051087	16.2726590394414	BIOTREE-NET
Acacia pennatula	-92.1841412210306	16.3171409793536	BIOTREE-NET
Acacia pennatula	-93.19	16.81	BIOTREE-NET
Acacia pennatula	-92.1111	16.6167	BIOTREE-NET
Acacia pennatula	-96.0265	19.53197	BIOTREE-NET
Acacia pennatula	-96.95881	19.50631	BIOTREE-NET
Acacia pennatula	-91.9274271275208	16.1315362133656	BIOTREE-NET
Acacia pennatula	-91.812176112505	16.2141624814438	BIOTREE-NET
Acacia pennatula	-96.96667	19.51667	BIOTREE-NET
Acacia pennatula	-92.0319545719546	16.3064376887775	BIOTREE-NET
Acacia pennatula	-96.96947	19.53306	BIOTREE-NET
Acacia pennatula	-93.4236223554405	16.8705739978278	BIOTREE-NET
Acacia pennatula	-92.1861	16.5278	BIOTREE-NET
Acacia pennatula	-92.11	16.13	BIOTREE-NET
Acacia pennatula	-92.8679527310661	17.1507791828145	BIOTREE-NET
Acacia pennatula	-92.2	16.15	BIOTREE-NET
Acacia pennatula	-92.2	16.16	BIOTREE-NET
Acacia pennatula	-93.61	16.33	BIOTREE-NET
Acacia pennatula	-92.1619643547005	16.2579998885397	BIOTREE-NET
Acacia pennatula	-91.7061368134915	16.1054171392396	BIOTREE-NET
Acacia polyphylla	-89.05	13.633333	BIEN
Acacia polyphylla	-72.8667	3.8811	BIEN
Acacia polyphylla	-75.30634	7.43448	BIEN
Acacia polyphylla	-89.98333	13.81667	BIEN
Acacia polyphylla	-74.4731	4.61357	BIEN
Acacia polyphylla	-73.68207	8.74171	BIEN
Acacia polyphylla	-89.933333	13.816667	BIEN
Acacia polyphylla	-72.711944	10.969722	BIEN
Acacia polyphylla	-89.35	14.4166667	BIEN
Acacia polyphylla	-73.07333	3.90111	BIEN
Acacia polyphylla	-90.06667	13.8	BIEN
Acacia polyphylla	-89.01417	14.20667	BIEN
Acacia polyphylla	-89.61684	13.71722	BIEN
Acacia polyphylla	-89.583333	17.05	BIEN
Acacia polyphylla	-89.3347222	15.5625	BIEN
Acacia polyphylla	-73.279375	9.572806	BIEN
Acacia polyphylla	-74.927444	5.565944	BIEN
Acacia polyphylla	-75.609695	6.257693	BIEN
Acacia polyphylla	-88.933333	13.6	BIEN
Acacia polyphylla	-89.05639	13.63778	BIEN
Acacia polyphylla	-89.583333	17.033333	BIEN
Acacia polyphylla	-89.28096	13.58899	BIEN
Acacia polyphylla	-90.8453348802608	16.2725800195982	BIOTREE-NET
Acacia polyphylla	-90.8098872780616	16.2622147917716	BIOTREE-NET
Acacia polyphylla	-90.8339525843774	16.2537077029924	BIOTREE-NET
Acalypha diversifolia	-79.85305	9.16722	BIEN
Acalypha diversifolia	-84.5	13.66666	BIEN
Acalypha diversifolia	-76.93073	5.21847	BIEN
Acalypha diversifolia	-95.05	18.5	BIEN
Acalypha diversifolia	-72.81666	9.83333	BIEN
Acalypha diversifolia	-70.15	4.47	BIEN
Acalypha diversifolia	-78.88333	0.71666	BIEN
Acalypha diversifolia	-71.919414	6.380772	BIEN
Acalypha diversifolia	-73.63	6.85	BIEN
Acalypha diversifolia	-85.86666	13.18333	BIEN
Acalypha diversifolia	-76.270925	6.52481	BIEN
Acalypha diversifolia	-76.88	5.53	BIEN
Acalypha diversifolia	-76.17	0.9	BIEN
Acalypha diversifolia	-75.6896	5.871921	BIEN
Acalypha diversifolia	-75.57	4.65	BIEN
Acalypha diversifolia	-74.3292	5.53889	BIEN
Acalypha diversifolia	-74.22	11.25	BIEN
Acalypha diversifolia	-84.40139	9.7611111	BIEN
Acalypha diversifolia	-91.083	16.121736	BIEN
Acalypha diversifolia	-75.33	7.33	BIEN
Acalypha diversifolia	-76.83	7.75	BIEN
Acalypha diversifolia	-85.1325	9.820556	BIEN
Acalypha diversifolia	-78.57	1.42	BIEN
Acalypha diversifolia	-74.433333	4.966667	BIEN
Acalypha diversifolia	-74.8473	5.94547	BIEN
Acalypha diversifolia	-73.65	4.15	BIEN
Acalypha diversifolia	-76.73	6.22	BIEN
Acalypha diversifolia	-75.06666	7.3	BIEN
Acalypha diversifolia	-79.849928847862	9.1538791727902	BIOTREE-NET
Acalypha diversifolia	-73.87	4.33	BIEN
Acalypha diversifolia	-84.88333	10.41666	BIEN
Acalypha diversifolia	-74.95	6.17	BIEN
Acalypha diversifolia	-72.45	7.25	BIEN
Acalypha diversifolia	-79.85277	9.15555	BIEN
Acalypha diversifolia	-74.42	5.12	BIEN
Acalypha diversifolia	-78.47	0.85	BIEN
Acalypha diversifolia	-87.9741667	15.2605556	BIEN
Acalypha diversifolia	-78.45	0.88333	BIEN
Acalypha diversifolia	-95.07	18.585	BIEN
Acalypha diversifolia	-79.866	0.8	BIEN
Acalypha diversifolia	-75.07	7.22	BIEN
Acalypha diversifolia	-74.911965	5.562633	BIEN
Acalypha diversifolia	-75.7	6.37	BIEN
Acalypha diversifolia	-74.75	6	BIEN
Acalypha diversifolia	-74.53	4.43	BIEN
Acalypha diversifolia	-75.23	6.53	BIEN
Acalypha diversifolia	-73.87	3.37	BIEN
Acalypha diversifolia	-75.05	7.22	BIEN
Acalypha diversifolia	-83.41	8.52	BIEN
Acalypha diversifolia	-73.97322	11.31639	BIEN
Acalypha diversifolia	-71.33	12.12	BIEN
Acalypha diversifolia	-85.16666	14.21666	BIEN
Acalypha diversifolia	-88.77972	17.22361	BIEN
Acalypha diversifolia	-84.01389	9.4527778	BIEN
Acalypha diversifolia	-74.7	5.45	BIEN
Acalypha diversifolia	-76.257	6.528139	BIEN
Acalypha diversifolia	-82.96666	8.78333	BIEN
Acalypha diversifolia	-75.133333	6.033333	BIEN
Acalypha diversifolia	-76.72	7.67	BIEN
Acalypha diversifolia	-76.001381	5.382989	BIEN
Acalypha diversifolia	-85.31416	10.55416	BIEN
Acalypha diversifolia	-74.775118	7.140741	BIEN
Acalypha diversifolia	-76.23	4.82	BIEN
Acalypha diversifolia	-77.80277	8.33555	BIEN
Acalypha diversifolia	-79.78444	9.20166	BIEN
Acalypha diversifolia	-74.27	5.57	BIEN
Acalypha diversifolia	-78.77	0.18	BIEN
Acalypha diversifolia	-76.9	5.08	BIEN
Acalypha diversifolia	-86.2616667	13.3852777	BIEN
Acalypha diversifolia	-83.22861	8.69138	BIEN
Acalypha diversifolia	-85.593611	10.173056	BIEN
Acalypha diversifolia	-82.39333	9.29166	BIEN
Acalypha diversifolia	-83.540278	8.686111	BIEN
Acalypha diversifolia	-73	8	BIEN
Acalypha diversifolia	-77.15	4.15	BIEN
Acalypha diversifolia	-78.1	0.9	BIEN
Acalypha diversifolia	-89.23361	15.9075	BIEN
Acalypha diversifolia	-91.299444	16.994444	BIEN
Acalypha diversifolia	-86.70666	15.77166	BIEN
Acalypha diversifolia	-76.56859	7.41038	BIEN
Acalypha diversifolia	-84.92805	13.745	BIEN
Acalypha diversifolia	-84.75	14.7666667	BIEN
Acalypha diversifolia	-74.871944	6.252778	BIEN
Acalypha diversifolia	-75.634067	1.718042	BIEN
Acalypha diversifolia	-85.83333	12.96666	BIEN
Acalypha diversifolia	-81.07222	8.50833	BIEN
Acalypha diversifolia	-79.39861	9.19166	BIEN
Acalypha diversifolia	-83.680556	8.625	BIEN
Acalypha diversifolia	-76.131742	5.348516	BIEN
Acalypha diversifolia	-81.79	7.61	BIEN
Acalypha diversifolia	-76.420895	7.243903	BIEN
Acalypha diversifolia	-79.74639893	9.168299675	BIEN
Acalypha diversifolia	-75.833333	6.566667	BIEN
Acalypha diversifolia	-94.63333	17.3	BIEN
Acalypha diversifolia	-78.92	0.8	BIEN
Acalypha diversifolia	-85.622194	10.160639	BIEN
Acalypha diversifolia	-77.7	8.10194	BIEN
Acalypha diversifolia	-76.71666	5.73333	BIEN
Acalypha diversifolia	-78.633333	0.125	BIEN
Acalypha diversifolia	-78.11666	8.53333	BIEN
Acalypha diversifolia	-78.05166	7.50222	BIEN
Acalypha diversifolia	-85.3725	9.850556	BIEN
Acalypha diversifolia	-76.32	4.27	BIEN
Acalypha diversifolia	-75.15	7.05	BIEN
Acalypha diversifolia	-78.65	0.01666	BIEN
Acalypha diversifolia	-86.08333	13.73333	BIEN
Acalypha diversifolia	-90.641667	16.45	BIEN
Acalypha diversifolia	-95.05	17.2	BIEN
Acalypha diversifolia	-85.26666	12.91666	BIEN
Acalypha diversifolia	-84.8	13.5	BIEN
Acalypha diversifolia	-73.97	11.3	BIEN
Acalypha diversifolia	-84.752778	10.305556	BIEN
Acalypha diversifolia	-85.1	12.28333	BIEN
Acalypha diversifolia	-74.13	11.15	BIEN
Acalypha diversifolia	-79.83444	9.17388	BIEN
Acalypha diversifolia	-85.76666	13.55	BIEN
Acalypha diversifolia	-85.21666	13.03333	BIEN
Acalypha diversifolia	-74.07	8.25	BIEN
Acalypha diversifolia	-75.35	9.5	BIEN
Acalypha diversifolia	-75.5	5.42	BIEN
Acalypha diversifolia	-78.5	0.8	BIEN
Acalypha diversifolia	-78.62	1.12	BIEN
Acalypha diversifolia	-78.58333	0.91666	BIEN
Acalypha diversifolia	-74.35	5.45	BIEN
Acalypha diversifolia	-83.857778	10.191111	BIEN
Acalypha diversifolia	-79.03333	0.08333	BIEN
Acalypha diversifolia	-72.79986	5.05433	BIEN
Acalypha diversifolia	-76.587	6.613	BIEN
Acalypha diversifolia	-83.583337	8.466667	BIEN
Acalypha diversifolia	-78.516	0.85	BIEN
Acalypha diversifolia	-84.35	9.725	BIEN
Acalypha diversifolia	-77.93	1.18	BIEN
Acalypha diversifolia	-78.26666	0.96666	BIEN
Acalypha diversifolia	-84.98527	10.58	BIEN
Acalypha diversifolia	-78.43	0.87	BIEN
Acalypha diversifolia	-87.15777	14.58694	BIEN
Acalypha diversifolia	-78.36666	8.86666	BIEN
Acalypha diversifolia	-76.55	1.17	BIEN
Acalypha diversifolia	-76.5	3.75	BIEN
Acalypha diversifolia	-73.07333	3.90111	BIEN
Acalypha diversifolia	-86.26666	13.36666	BIEN
Acalypha diversifolia	-93.191667	17.608333	BIEN
Acalypha diversifolia	-88.72027	15.54277	BIEN
Acalypha diversifolia	-90.1925	16.4308	BIEN
Acalypha diversifolia	-79.47	0.33	BIEN
Acalypha diversifolia	-78.88	0.72	BIEN
Acalypha diversifolia	-84.78333	13.66666	BIEN
Acalypha diversifolia	-71.5	5.5	BIEN
Acalypha diversifolia	-84.98333	13.76666	BIEN
Acalypha diversifolia	-74.05	4.45	BIEN
Acalypha diversifolia	-84.166667	9.4	BIEN
Acalypha diversifolia	-79.83416	9.16472	BIEN
Acalypha diversifolia	-79.87	0.8	BIEN
Acalypha diversifolia	-86.931667	20.445	BIEN
Acalypha diversifolia	-77.98	1.2	BIEN
Acalypha diversifolia	-74.45	4.7	BIEN
Acalypha diversifolia	-91.084722	16.804722	BIEN
Acalypha diversifolia	-84.19	9.78	BIEN
Acalypha diversifolia	-78.98	1.08	BIEN
Acalypha diversifolia	-74.336389	6.469167	BIEN
Acalypha diversifolia	-74.67	6.42	BIEN
Acalypha diversifolia	-96.28	17.61	BIEN
Acalypha diversifolia	-75.684056	6.342861	BIEN
Acalypha diversifolia	-85.5586111	15.0827778	BIEN
Acalypha diversifolia	-84.23333	12.16666	BIEN
Acalypha diversifolia	-77.33	6.13	BIEN
Acalypha diversifolia	-84.36917	9.688325	BIEN
Acalypha diversifolia	-78.43	1.03	BIEN
Acalypha diversifolia	-84.619444	10.441667	BIEN
Acalypha diversifolia	-75.645833	4.682778	BIEN
Acalypha diversifolia	-84.2666667	9.9111111	BIEN
Acalypha diversifolia	-75.128083	6.797972	BIEN
Acalypha diversifolia	-74.2	5.53	BIEN
Acalypha diversifolia	-93.002139	17.189475	BIEN
Acalypha diversifolia	-84.27	9.9	BIEN
Acalypha diversifolia	-75.003247	6.038224	BIEN
Acalypha diversifolia	-78.83333	1.25	BIEN
Acalypha diversifolia	-76.8833333	0.0333333	BIEN
Acalypha diversifolia	-85.35	10.7666667	BIEN
Acalypha diversifolia	-79.55	9.55833	BIEN
Acalypha diversifolia	-94.623611	17.263611	BIEN
Acalypha diversifolia	-84.75	10.333333	BIEN
Acalypha diversifolia	-82.966667	8.783333	BIEN
Acalypha diversifolia	-85.23	10.81	BIEN
Acalypha diversifolia	-75.13525	6.799111	BIEN
Acalypha diversifolia	-79	1.05	BIEN
Acalypha diversifolia	-75.597435	4.988008	BIEN
Acalypha diversifolia	-88.534903	20.658659	BIEN
Acalypha diversifolia	-84.56416	14.02305	BIEN
Acalypha diversifolia	-77.35	6.12	BIEN
Acalypha diversifolia	-83.7	9.83	BIEN
Acalypha diversifolia	-85.544444	11.177778	BIEN
Acalypha diversifolia	-84.83333	13.7	BIEN
Acalypha diversifolia	-75.93	4.08	BIEN
Acalypha diversifolia	-76.88	3.63	BIEN
Acalypha diversifolia	-83.427778	8.525	BIEN
Acalypha diversifolia	-77.335	6.40639	BIEN
Acalypha diversifolia	-76.309365	7.044139	BIEN
Acalypha diversifolia	-85.1	12.25	BIEN
Acalypha diversifolia	-74.7775	5.67175	BIEN
Acalypha diversifolia	-75.95	1.27	BIEN
Acalypha diversifolia	-73.77	4	BIEN
Acalypha diversifolia	-86.52694	16.32055	BIEN
Acalypha diversifolia	-73.7	4.2	BIEN
Acalypha diversifolia	-83.65333	9.37222	BIEN
Acalypha diversifolia	-79.97470093	9.280870438	BIEN
Acalypha diversifolia	-83.411431	8.540221	BIEN
Acalypha diversifolia	-78.73333	0.1	BIEN
Acalypha diversifolia	-76.05	4.75	BIEN
Acalypha diversifolia	-75.35	7.48	BIEN
Acalypha diversifolia	-79.95600128	9.2603302	BIEN
Acalypha diversifolia	-76.82	7.63	BIEN
Acalypha diversifolia	-84.238889	9.715278	BIEN
Acalypha diversifolia	-83.476111	8.842778	BIEN
Acalypha diversifolia	-84.65	13.8	BIEN
Acalypha diversifolia	-82.1666667	8.9166667	BIEN
Acalypha diversifolia	-73.281667	4.891667	BIEN
Acalypha diversifolia	-77.17	7.88	BIEN
Acalypha diversifolia	-73.25	7	BIEN
Acalypha diversifolia	-73.76224	2.98532	BIEN
Acalypha diversifolia	-83.5	8.71	BIEN
Acalypha diversifolia	-84.26	9.92	BIEN
Acalypha diversifolia	-91.109167	16.806667	BIEN
Acalypha diversifolia	-93.45	16.95	BIEN
Acalypha diversifolia	-78.75	0.82	BIEN
Acalypha diversifolia	-72.8667	3.8811	BIEN
Acalypha diversifolia	-88.95	13.88333	BIEN
Acalypha diversifolia	-72.593667	7.628139	BIEN
Acalypha diversifolia	-85.75	12.6	BIEN
Acalypha diversifolia	-73.83	5.23	BIEN
Acalypha diversifolia	-74.6	4.83	BIEN
Acalypha diversifolia	-79.573617	9.360167	BIEN
Acalypha diversifolia	-75.578083	3.810389	BIEN
Acalypha diversifolia	-91.266111	16.981111	BIEN
Acalypha diversifolia	-99.11495	23.1429	BIEN
Acalypha diversifolia	-72.5	10.9166667	BIEN
Acalypha diversifolia	-85.06972	14.5225	BIEN
Acalypha diversifolia	-76.58	6.08	BIEN
Acalypha diversifolia	-84.56	9.95	BIEN
Acalypha diversifolia	-84.98	10.58	BIEN
Acalypha diversifolia	-78.77	0.2	BIEN
Acalypha diversifolia	-84.58	9.8	BIEN
Acalypha diversifolia	-74.866667	6.2	BIEN
Acalypha diversifolia	-92.61666	16.75	BIEN
Acalypha diversifolia	-71.75	7.08	BIEN
Acalypha diversifolia	-77.313712	5.65734	BIEN
Acalypha diversifolia	-75.5197	4.63833	BIEN
Acalypha diversifolia	-85.61666	11.21666	BIEN
Acalypha diversifolia	-96.175	17.958333	BIEN
Acalypha diversifolia	-76.53	0.48	BIEN
Acalypha diversifolia	-102	23	BIEN
Acalypha diversifolia	-83.51	8.7	BIEN
Acalypha diversifolia	-84.13	9.39	BIEN
Acalypha diversifolia	-76.97461	5.51706	BIEN
Acalypha diversifolia	-74.05	10.03	BIEN
Acalypha diversifolia	-74.0557	10.8887	BIEN
Acalypha diversifolia	-90.03	16.145	BIEN
Acalypha diversifolia	-70.5	8.77	BIEN
Acalypha diversifolia	-85.88333	13.21666	BIEN
Acalypha diversifolia	-85.63333	13.33333	BIEN
Acalypha diversifolia	-78.37	8.87	BIEN
Acalypha diversifolia	-74.86666	6.2	BIEN
Acalypha diversifolia	-82.53777	9.30277	BIEN
Acalypha diversifolia	-76.4	4.9	BIEN
Acalypha diversifolia	-73.88	7.1	BIEN
Acalypha diversifolia	-85.94555	15.92166	BIEN
Acalypha diversifolia	-91.32	17.011944	BIEN
Acalypha diversifolia	-88.5	13.5	BIEN
Acalypha diversifolia	-72.22	6.65	BIEN
Acalypha diversifolia	-95.349444	18.456944	BIEN
Acalypha diversifolia	-79.86805	9.15694	BIEN
Acalypha diversifolia	-76.52	0.12	BIEN
Acalypha diversifolia	-77	6	BIEN
Acalypha diversifolia	-74.73	8.25	BIEN
Acalypha diversifolia	-74.87	6.22	BIEN
Acalypha diversifolia	-94.36666	17.33333	BIEN
Acalypha diversifolia	-77.3	4.97	BIEN
Acalypha diversifolia	-76.73	3.55	BIEN
Acalypha diversifolia	-81.20916	8.32333	BIEN
Acalypha diversifolia	-85.85	12.95	BIEN
Acalypha diversifolia	-76.075	4.737778	BIEN
Acalypha diversifolia	-84.75	10.3	BIEN
Acalypha diversifolia	-72.4247	10.8697	BIEN
Acalypha diversifolia	-76.92	0.12	BIEN
Acalypha diversifolia	-76.55	0.73	BIEN
Acalypha diversifolia	-74.1667	5	BIEN
Acalypha diversifolia	-84.01666	11.58333	BIEN
Acalypha diversifolia	-93.1311111	16.9041667	BIEN
Acalypha diversifolia	-82.95	8.23333	BIEN
Acalypha diversifolia	-84.427778	9.905556	BIEN
Acalypha diversifolia	-84.56666	14.06666	BIEN
Acalypha diversifolia	-77.16666	6.08333	BIEN
Acalypha diversifolia	-84.73	10.31	BIEN
Acalypha diversifolia	-74.47	4.77	BIEN
Acalypha diversifolia	-73.082389	7.150056	BIEN
Acalypha diversifolia	-76.48	7.35	BIEN
Acalypha diversifolia	-88.83638	15.47055	BIEN
Acalypha diversifolia	-84.78	10.89	BIEN
Acalypha diversifolia	-75.5	7	BIEN
Acalypha diversifolia	-72.5	5.5	BIEN
Acalypha diversifolia	-81.08333	8.51666	BIEN
Acalypha diversifolia	-74.813833	1.256639	BIEN
Acalypha diversifolia	-79.81583	9.24388	BIEN
Acalypha diversifolia	-85.73333	13.05	BIEN
Acalypha diversifolia	-83.85	11.6	BIEN
Acalypha diversifolia	-80.6	8.67083	BIEN
Acalypha diversifolia	-88.44277	17.37555	BIEN
Acalypha diversifolia	-85.81666	13.01666	BIEN
Acalypha diversifolia	-76.57	7.52	BIEN
Acalypha diversifolia	-74.87	6	BIEN
Acalypha diversifolia	-78.666	0	BIEN
Acalypha diversifolia	-78.68333	0.13333	BIEN
Acalypha diversifolia	-78.76666	0.18333	BIEN
Acalypha diversifolia	-77.675	8.1116667	BIEN
Acalypha diversifolia	-85.42	10.99	BIEN
Acalypha diversifolia	-78.169992	2.995307	BIEN
Acalypha diversifolia	-74.52	4.43	BIEN
Acalypha diversifolia	-84.308333	9.729167	BIEN
Acalypha diversifolia	-75.700007	5.95	BIEN
Acalypha diversifolia	-80.5833333	7.3333333	BIEN
Acalypha diversifolia	-83.169444	9.045833	BIEN
Acalypha diversifolia	-78.83	1.05	BIEN
Acalypha diversifolia	-79.61555	9.10166	BIEN
Acalypha diversifolia	-84.15743	9.4139213	BIEN
Acalypha diversifolia	-78.5	1.72083	BIEN
Acalypha diversifolia	-76.216988	5.298329	BIEN
Acalypha diversifolia	-85.35	13.96666	BIEN
Acalypha diversifolia	-76.155944	3.533778	BIEN
Acalypha diversifolia	-79.61666	9.1	BIEN
Acalypha diversifolia	-97.206389	20.671111	BIEN
Acalypha diversifolia	-94.225	17.225	BIEN
Acalypha diversifolia	-78.466667	1.366667	BIEN
Acalypha diversifolia	-80.45666	8.705	BIEN
Acalypha diversifolia	-88.935556	16.740833	BIEN
Acalypha diversifolia	-73.94009	11.31211	BIEN
Acalypha diversifolia	-74.17	10.67	BIEN
Acalypha diversifolia	-76.75	3.78	BIEN
Acalypha diversifolia	-84.73027	14.11638	BIEN
Acalypha diversifolia	-85.36666	13.85	BIEN
Acalypha diversifolia	-85.05472	14.37333	BIEN
Acalypha diversifolia	-84.9	13.43333	BIEN
Acalypha diversifolia	-72.97	4.08	BIEN
Acalypha diversifolia	-75.86666	0.08333	BIEN
Acalypha diversifolia	-72.433652	7.287738	BIEN
Acalypha diversifolia	-75.03	5.17	BIEN
Acalypha diversifolia	-74.33	10.45	BIEN
Acalypha diversifolia	-85.11583	14.32694	BIEN
Acalypha diversifolia	-71.895739	6.360169	BIEN
Acalypha diversifolia	-96.6667	19.3333	BIEN
Acalypha diversifolia	-83.51	8.68	BIEN
Acalypha diversifolia	-87.9725	14.90277	BIEN
Acalypha diversifolia	-75.050556	7.216667	BIEN
Acalypha diversifolia	-84.51666	14	BIEN
Acalypha diversifolia	-86.26666	13.26666	BIEN
Acalypha diversifolia	-86.73611	14.55888	BIEN
Acalypha diversifolia	-84.39	9.73	BIEN
Acalypha diversifolia	-74.25	6.75	BIEN
Acalypha diversifolia	-79.60416	9.20138	BIEN
Acalypha diversifolia	-79.82361	9.15833	BIEN
Acalypha diversifolia	-77.327222	5.6375	BIEN
Acalypha diversifolia	-92.45389	16.82778	BIEN
Acalypha diversifolia	-76.42	0.28	BIEN
Acalypha diversifolia	-76.795946	6.294145	BIEN
Acalypha diversifolia	-74.883167	5.550431	BIEN
Acalypha diversifolia	-75.666667	4.683333	BIEN
Acalypha diversifolia	-77.68333	7.75	BIEN
Acalypha diversifolia	-86.28916	13.22833	BIEN
Acalypha diversifolia	-75.6761	4.66251	BIEN
Acalypha diversifolia	-75.64483	4.45986	BIEN
Acalypha diversifolia	-76.92	4.7	BIEN
Acalypha diversifolia	-93.008333	17.391667	BIEN
Acalypha diversifolia	-94.675	17.258333	BIEN
Acalypha diversifolia	-84.56666	14.01666	BIEN
Acalypha diversifolia	-94.599167	17.251667	BIEN
Acalypha diversifolia	-91.271944	17.003889	BIEN
Acalypha diversifolia	-93.296944	16.816944	BIEN
Acalypha diversifolia	-96.580833	19.845833	BIEN
Acalypha diversifolia	-71.11056	6.97111	BIEN
Acalypha diversifolia	-76.58081	8.02222	BIEN
Acalypha diversifolia	-84.60611	9.7786111	BIEN
Acalypha diversifolia	-84.8	13.65	BIEN
Acalypha diversifolia	-94.2166667	17.2166667	BIEN
Acalypha diversifolia	-78.6	1.13	BIEN
Acalypha diversifolia	-82.95666	8.28166	BIEN
Acalypha diversifolia	-76.000219	5.386301	BIEN
Acalypha diversifolia	-74.166667	2.666667	BIEN
[truncated: 408,601 more rows]
