# Supplementary material for: Climate change increases threat to plant diversity in tropical forests of Central America and southern Mexico
Source: PLoS One. 2024 Feb 29;19(2):e0297840. doi: 10.1371/journal.pone.0297840 (PMC10903834; doi:10.1371/journal.pone.0297840)
Supplement: S3 Table — TSS, True Skill Statistic. (XLSX) [file pone.0297840.s004.xlsx]

## Sheet: species_summary
NID	Species	Occurences	TSS	Cutoff	Sensitivity	Specificity
1	Abarema adenophora	28	0.993	664	100	99.29
2	Abarema barbouriana	67	0.977	491	100	97.71
3	Abarema idiopoda	75	0.952	339	100	95.14
4	Abarema macradenia	55	0.988	506	100	98.78
5	Abies religiosa	281	0.954	269	99.306	96.1
6	Abuta panamensis	133	0.931	369	99.237	93.88
7	Acacia angustissima	158	0.907	354	99.363	91.28
8	Acacia collinsii	127	0.925	426	98.347	94.17
9	Acacia cornigera	76	0.936	362	100	93.58
10	Acacia farnesiana	313	0.888	350	98.065	90.65
11	Acacia gentlei	66	0.987	518	100	98.72
12	Acacia glomerosa	29	0.86	556	93.103	92.87
13	Acacia hindsii	70	0.955	373	100	95.46
14	Acacia pennatula	110	0.926	391	99.083	93.47
15	Acacia polyphylla	25	0.99	625	100	98.94
16	Acalypha diversifolia	1296	0.923	431	98.054	94.19
17	Acalypha ferdinandii	65	0.973	417	100	97.26
18	Acalypha macrostachya	1044	0.932	379	99.333	93.87
19	Acalypha schiedeana	271	0.906	507	95.604	94.97
20	Acalypha skutchii	45	0.979	343	100	97.87
21	Achatocarpus gracilis	55	0.998	480	100	99.77
22	Achatocarpus nigricans	241	0.867	312	98.755	87.89
23	Achatocarpus oaxacanus	29	0.998	423	100	99.75
24	Acidoton nicaraguensis	185	0.944	356	98.936	95.48
25	Acoelorrhaphe wrightii	120	0.959	396	99.16	96.69
26	Acosmium panamense	83	0.954	415	100	95.37
27	Acrocomia aculeata	less than 25 occurrences
28	Adelia barbinervis	300	0.857	616	90.236	95.48
29	Adelia oaxacana	45	0.971	520	100	97.08
30	Adenocalymma inundatum	282	0.863	362	98.519	88.13
31	Aegiphila anomala	64	0.981	226	100	98.08
32	Aegiphila cephalophora	81	0.985	416	100	98.53
33	Aegiphila costaricensis	128	0.95	378	98.425	96.53
34	Aegiphila elata	142	0.909	521	95.035	95.8
35	Aegiphila falcata	29	0.99	502	100	99.04
36	Aegiphila monstrosa	118	0.905	512	96.61	93.77
37	Aegiphila odontophylla	87	0.994	438	100	99.403
38	Aeschynomene americana	less than 25 occurrences
39	Aeschynomene amorphoides	80	0.972	431	100	97.23
40	Aeschynomene fascicularis	210	0.884	455	98.086	90.32
41	Agarista mexicana	114	0.916	325	99.123	92.43
42	Ageratina ligustrina	393	0.912	208	99.497	91.71
43	Ageratina mairetiana	239	0.929	407	97.89	94.96
44	Ageratum houstonianum	241	0.875	455	90.041	97.49
45	Agonandra macrocarpa	39	0.99	396	100	99
46	Agonandra obtusifolia	60	0.912	383	98.305	92.83
47	Agonandra racemosa	165	0.893	349	100	89.27
48	Aiouea costaricensis	87	0.993	458	100	99.3
49	Aiouea inconspicua	40	0.989	366	100	98.92
50	Albizia adinocephala	179	0.92	524	95.652	96.36
51	Albizia carbonaria	76	0.908	371	100	90.75
52	Albizia guachapele	72	0.946	545	95.833	98.79
53	Albizia niopoides	153	0.934	384	100	93.35
54	Albizia tomentosa	224	0.868	390	98.69	88.08
55	Alchornea costaricensis	184	0.939	348	98.889	94.98
56	Alchornea glandulosa	192	0.899	360	97.396	92.52
57	Alchornea grandis	50	0.937	467	98	95.65
58	Alchornea latifolia	541	0.967	444	99.266	97.38
59	Alchornea triplinervia	95	0.931	581	97.895	95.17
60	Alchorneopsis floribunda	85	0.932	384	100	93.15
61	Alfaroa costaricensis	85	0.993	403	100	99.28
62	Alfaroa guanacastensis	34	0.996	414	100	99.6
63	Alfaroa mexicana	33	0.99	445	100	99.04
64	Alibertia dwyeri	43	0.993	499	100	99.31
65	Alibertia edulis	707	0.954	457	98.988	96.39
66	Allomarkgrafia plumeriiflora	80	0.951	337	100	95.05
67	Allophylus camptostachys	126	0.955	342	99.206	96.3
68	Allophylus cominia	451	0.892	560	93.987	95.19
69	Allophylus psilospermus	263	0.91	295	100	91.03
70	Allophylus racemosus	189	0.923	261	99.459	92.85
71	Alnus acuminata	645	0.87	228	98.752	88.17
72	Alnus jorullensis	299	0.925	254	99.342	93.17
73	Alseis blackiana	79	0.956	305	100	95.55
74	Alseis yucatanensis	220	0.946	537	97.285	97.31
75	Alternanthera pycnantha	53	0.992	439	100	99.16
76	Alvaradoa amorphoides	563	0.855	513	94.652	90.79
77	Amaioua corymbosa	251	0.86	425	94.286	91.69
78	Amaioua pedicellata	54	0.99	455	100	98.96
79	Amanoa guianensis	46	0.98	374	100	97.96
80	Ampelocera hottlei	131	0.952	391	98.462	96.67
81	Ampelocera macrocarpa	78	0.901	345	100	90.1
82	Amphilophium crucigerum	84	0.709	219	97.561	73.27
83	Amphilophium magnoliifolium	35	0.911	394	100	91.13
84	Amphilophium paniculatum	less than 25 occurrences
85	Amphilophium pannosum	55	0.972	387	100	97.12
86	Amphipterygium adstringens	279	0.955	330	99.636	95.84
87	Amphitecna apiculata	84	0.965	387	100	96.51
88	Amphitecna isthmica	54	0.986	531	100	98.59
89	Amphitecna latifolia	165	0.934	362	100	93.43
90	Amphitecna montana	43	0.996	400	100	99.61
91	Amphitecna sessilifolia	81	0.994	348	100	99.43
92	Amyris balsamifera	76	0.824	507	94.667	87.67
93	Amyris elemifera	137	0.911	410	99.254	91.84
94	Amyris madrensis	63	0.959	327	100	95.89
95	Amyris pinnata	85	0.943	351	100	94.32
96	Anacardium excelsum	275	0.894	440	97.388	92.28
97	Anacardium occidentale	less than 25 occurrences
98	Anaxagorea crassipetala	169	0.952	363	98.795	96.37
99	Andira galeottiana	59	0.98	363	100	98.04
100	Andira inermis	less than 25 occurrences
101	Anemopaegma chrysanthum	100	0.834	414	95.96	87.43
102	Anemopaegma chrysoleucum	118	0.925	393	98.246	94.27
103	Anemopaegma orbiculatum	95	0.951	466	100	95.133
104	Angostura granulosa	80	0.969	303	100	96.87
105	Aniba venezuelana	44	0.987	384	100	98.69
106	Annona amazonica	26	0.991	511	100	99.08
107	Annona cherimola	118	0.931	328	100	93.08
108	Annona glabra	332	0.942	461	97.819	96.41
109	Annona hayesii	27	0.983	449	100	98.33
110	Annona holosericea	64	0.98	385	100	98.03
111	Annona montana	42	0.932	248	100	93.18
112	Annona muricata	110	0.614	495	85.981	75.38
113	Annona purpurea	166	0.86	514	92.683	93.28
114	Annona rensoniana	99	0.927	443	97.98	94.74
115	Annona reticulata	427	0.924	413	97.653	94.73
116	Annona squamosa	201	0.886	351	98.02	90.53
117	Anomospermum reticulatum	92	0.955	469	97.826	97.61
118	Anthodiscus chocoensis	37	0.995	516	100	99.47
119	Anthurium andicola	69	0.938	298	100	93.81
120	Apeiba glabra	53	0.97	391	100	96.94
121	Apeiba membranacea	222	0.897	484	94.144	95.51
122	Apeiba tibourbou	520	0.861	469	94.175	91.95
123	Aphananthe monoica	240	0.905	469	96.624	93.82
124	Aphelandra aurantiaca	315	0.886	300	97.812	90.71
125	Aphelandra scabra	1274	0.948	444	99.124	95.69
126	Apoplanesia paniculata	325	0.927	392	97.256	95.39
127	Arachnothryx buddleioides	473	0.916	275	98.737	92.89
128	Arachnothryx capitellata	71	0.975	354	100	97.52
129	Arachnothryx jurgensenii	31	0.959	439	100	95.88
130	Arachnothryx laniflora	72	0.975	302	100	97.46
131	Arachnothryx leucophylla	113	0.938	349	100	93.72
132	Arachnothryx rufescens	27	0.987	310	100	98.71
133	Aralia excelsa	28	0.918	319	100	91.76
134	Arbutus xalapensis	834	0.876	236	98.923	88.65
135	Ardisia auriculata	63	0.981	348	100	98.11
136	Ardisia compressa	675	0.852	488	92.687	92.46
137	Ardisia densiflora	36	0.981	468	100	98.14
138	Ardisia escallonioides	272	0.87	462	94.872	92.12
139	Ardisia fimbrillifera	42	0.997	473	100	99.68
140	Ardisia glandulosomarginata	98	0.997	399	100	99.68
141	Ardisia nigropunctata	159	0.94	308	99.375	94.56
142	Ardisia opegrapha	284	0.952	282	99.636	95.54
143	Ardisia palmana	71	0.986	293	100	98.55
144	Ardisia paschalis	214	0.951	394	99.061	96
145	Ardisia pellucida	102	0.9	370	100	89.96
146	Ardisia revoluta	426	0.863	281	98.795	87.42
147	Ardisia standleyana	92	0.963	364	100	96.23
148	Ardisia venosa	28	0.991	486	100	99.09
149	Ardisia verapazensis	65	0.972	429	100	97.14
150	Aristolochia anguicida	139	0.924	350	99.275	93.08
151	Aristolochia foetida	44	0.97	477	100	97.01
152	Aristolochia maxima	less than 25 occurrences
153	Aristolochia sprucei	103	0.947	499	98.058	96.57
154	Aristolochia tonduzii	72	0.936	447	97.183	96.42
155	Artocarpus altilis	58	0.868	390	100	86.66
156	Aspidosperma desmanthum	156	0.876	409	97.468	90.05
157	Aspidosperma megalocarpon	241	0.949	439	98.305	96.61
158	Aspidosperma myristicifolium	40	0.997	465	100	99.71
159	Aspidosperma spruceanum	103	0.929	402	100	92.86
160	Asplundia ferruginea	34	0.988	421	100	98.78
161	Asplundia utilis	138	0.937	389	97.101	96.61
162	Asterogyne martiana	320	0.921	410	97.523	94.51
163	Astianthus viminalis	195	0.941	249	100	94.09
164	Astrocaryum alatum	56	0.974	407	100	97.43
165	Astrocaryum mexicanum	86	0.973	408	100	97.32
166	Astrocaryum standleyanum	66	0.98	348	100	97.96
167	Astrocasia tremula	177	0.932	268	100	93.23
168	Astronium graveolens	464	0.88	320	92.56	95.46
169	Attalea butyracea	90	0.913	557	95.556	95.66
170	Ayenia micrantha	198	0.937	251	100	93.66
171	Baccharis vaccinioides	36	0.993	432	100	99.33
172	Bactris barronis	46	0.992	319	100	99.19
173	Bactris coloniata	41	0.997	540	100	99.69
174	Bactris coloradonis	92	0.968	325	100	96.77
175	Bactris gasipaes	43	0.892	470	100	89.13
176	Bactris glandulosa	59	0.988	549	100	98.81
177	Bactris guineensis	46	0.958	308	100	95.779
178	Bactris major	150	0.869	401	97.917	88.92
179	Bactris mexicana	111	0.939	335	99.091	94.76
180	Banara guianensis	347	0.879	373	97.647	90.26
181	Banisteriopsis muricata	254	0.874	443	95.669	91.71
182	Barleria oenotheroides	386	0.885	455	96.85	91.66
183	Batocarpus costaricensis	75	0.979	377	100	97.88
184	Bauhinia cookii	38	0.954	446	100	95.35
185	Bauhinia divaricata	1079	0.852	494	92.53	92.64
186	Bauhinia glabra	136	0.948	519	97.778	96.97
187	Bauhinia guianensis	171	0.891	441	97.633	91.37
188	Bauhinia subrotundifolia	47	0.988	407	100	98.84
189	Bauhinia ungulata	418	0.856	310	98.801	86.77
190	Beilschmiedia costaricensis	133	0.942	334	99.248	94.92
191	Beilschmiedia mexicana	62	0.979	396	100	97.92
192	Beilschmiedia pendula	82	0.952	303	100	95.21
193	Bejaria aestuans	361	0.841	343	99.169	84.91
194	Bellucia grossularioides	117	0.834	399	96.61	86.72
195	Bellucia pentamera	295	0.827	372	97.909	84.7
196	Bernardia dodecandra	118	0.938	417	99.153	94.6
197	Bernardia nicaraguensis	60	0.972	322	100	97.2
198	Bertiera guianensis	182	0.869	487	97.802	89.09
199	Bignonia aequinoctialis	58	0.852	438	100	85.2
200	Bignonia binata	221	0.87	408	97.706	89.28
201	Bignonia corymbosa	210	0.914	322	98.492	92.83
202	Bignonia diversifolia	26	0.982	467	100	98.15
203	Bignonia hyacinthina	115	0.866	363	97.391	89.13
204	Billia hippocastanum	138	0.96	216	100	95.99
205	Billia rosea	253	0.917	414	97.628	94.04
206	Bixa orellana	less than 25 occurrences
207	Bixa urucurana	124	0.928	433	100	92.74
208	Blakea storkii	95	0.994	379	100	99.37
209	Blepharidium guatemalense	25	1	820	100	100
210	Blomia prisca	56	0.948	424	100	94.75
211	Bocconia arborea	257	0.877	311	98.431	89.2
212	Boehmeria caudata	240	0.874	453	96.17	91.23
213	Boehmeria ulmifolia	140	0.939	302	100	93.86
214	Bonellia albiflora	39	0.981	516	100	98.04
215	Bonellia longifolia	37	0.954	385	100	95.4
216	Bonellia macrocarpa	789	0.898	554	94.308	95.45
217	Bonellia nervosa	198	0.968	237	100	96.79
218	Bourreria costaricensis	119	0.97	289	100	96.96
219	Bourreria mollis	91	0.969	333	100	96.93
220	Bourreria pulchra	293	0.957	297	99.661	96
221	Bourreria purpusii	85	0.987	418	100	98.67
222	Brachistus stramoniifolius	109	0.928	377	99.083	93.72
223	Bravaisia integerrima	276	0.91	430	97.802	93.15
224	Brosimum alicastrum	845	0.885	437	91.905	96.59
225	Brosimum costaricanum	61	0.98	414	100	97.94
226	Brosimum guianense	345	0.94	461	97.947	96.06
227	Brosimum lactescens	170	0.903	427	98.193	92.02
228	Brosimum utile	194	0.887	341	100	88.69
229	Brunellia costaricensis	55	0.998	398	100	99.76
230	Brunellia mexicana	99	0.966	375	100	96.587
231	Buchenavia tetraphylla	65	0.895	487	96.923	92.6
232	Bucida buceras	74	0.978	531	100	97.82
233	Bucida macrostachya	29	0.98	359	100	97.96
234	Buddleja americana	466	0.9	403	97.619	92.37
235	Buddleja cordata	435	0.876	268	99.307	88.26
236	Buddleja crotonoides	110	0.945	273	100	94.45
237	Buddleja nitida	148	0.982	247	100	98.22
238	Buddleja parviflora	387	0.9	317	97.455	92.58
239	Buddleja skutchii	83	0.983	259	100	98.31
240	Bunchosia biocellata	95	0.92	505	98.936	92.97
241	Bunchosia guatemalensis	39	0.969	458	100	96.86
242	Bunchosia lindeniana	488	0.92	463	97.119	94.89
243	Bunchosia macrophylla	114	0.964	358	100	96.43
244	Bunchosia montana	36	0.971	458	100	97.05
245	Bunchosia nitida	172	0.912	455	96.875	94.31
246	Bunchosia odorata	45	0.953	363	100	95.272
247	Bunchosia palmeri	112	0.936	273	100	93.58
248	Bunchosia polystachia	35	0.959	375	100	95.91
249	Bunchosia swartziana	309	0.93	242	100	92.91
250	Bursera aptera	288	0.97	348	99.306	97.69
251	Bursera ariensis	248	0.932	389	99.194	94.01
252	Bursera bipinnata	715	0.886	270	98.601	89.96
253	Bursera cinerea	110	0.968	335	100	96.74
254	Bursera excelsa	741	0.911	251	99.176	91.85
255	Bursera fagaroides	1197	0.854	374	97.098	88.26
256	Bursera grandifolia	417	0.902	294	98.317	91.83
257	Bursera graveolens	206	0.908	379	97.561	93.22
258	Bursera heteresthes	297	0.958	319	99.333	96.45
259	Bursera instabilis	130	0.991	323	100	99.1
260	Bursera laurihuertae	74	0.994	332	100	99.36
261	Bursera longipes	132	0.973	329	100	97.27
262	Bursera schlechtendalii	619	0.914	351	96.935	94.48
263	Bursera simaruba	less than 25 occurrences
264	Byrsonima arthropoda	79	0.966	320	100	96.57
265	Byrsonima crassifolia	less than 25 occurrences
266	Byrsonima crispa	53	0.955	293	100	95.5
267	Byrsonima spicata	127	0.9	407	97.6	92.33
268	Byttneria aculeata	less than 25 occurrences
269	Caesalpinia cacalaco	130	0.929	294	100	92.91
270	Caesalpinia coriaria	136	0.967	439	99.237	97.48
271	Caesalpinia eriostachys	130	0.961	240	100	96.11
272	Caesalpinia exostemma	139	0.945	260	100	94.5
273	Caesalpinia platyloba	31	0.997	527	100	99.67
274	Caesalpinia pulcherrima	172	0.929	429	100	92.87
275	Caesalpinia vesicaria	209	0.943	328	98.492	95.73
276	Caesalpinia yucatanensis	26	0.988	500	100	98.82
277	Cajanus cajan	79	0.835	542	94.872	88.63
278	Calathea lutea	267	0.869	307	90.875	96.03
279	Calatola costaricensis	308	0.903	395	97.03	93.25
280	Calliandra houstoniana	891	0.941	465	98.204	96
281	Calliandra rubescens	48	0.983	459	100	98.31
282	Calliandra tergemina	374	0.881	230	93.496	94.56
283	Callicarpa acuminata	642	0.966	491	99.206	97.37
284	Callichlamys latifolia	242	0.962	437	98.765	97.42
285	Calophyllum brasiliense	514	0.957	346	99.605	96.08
286	Calophyllum longifolium	90	0.956	252	100	95.62
287	Calotropis procera	104	0.942	405	97.98	96.23
288	Calycolpus warszewiczianus	44	0.993	534	100	99.3
289	Calycophyllum candidissimum	402	0.887	288	98.477	90.15
290	Calyptranthes chytraculia	141	0.925	384	98.551	93.9
291	Calyptranthes lindeniana	33	0.965	352	100	96.47
292	Calyptranthes millspaughii	30	0.977	538	100	97.64
293	Calyptranthes pallens	184	0.896	525	93.989	95.58
294	Calyptranthes schiedeana	63	0.964	452	100	96.34
295	Cameraria latifolia	133	0.935	310	100	93.46
296	Canavalia acuminata	41	0.969	291	100	96.92
297	Canavalia rosea	294	0.946	419	99.623	94.98
298	Capparidastrum discolor	135	0.941	318	99.254	94.84
299	Capparidastrum frondosum	265	0.91	481	97.297	93.64
300	Capparidastrum pachaca	104	0.964	409	100	96.34
301	Capparis indica	215	0.922	235	100	92.19
302	Capparis pittieri	124	0.972	414	99.194	97.99
303	Carapa guianensis	174	0.907	495	94.767	95.94
304	Carica papaya	less than 25 occurrences
305	Cariniana pyriformis	35	0.973	445	100	97.24
306	Carpinus caroliniana	232	0.978	308	99.565	98.2
307	Carpinus tropicalis	87	0.952	301	100	95.17
308	Carpotroche platyptera	218	0.949	388	99.55	95.34
309	Caryodaphnopsis burgeri	35	0.991	386	100	99.12
310	Cascabela gaumeri	337	0.941	263	99.689	94.35
311	Cascabela ovata	220	0.941	326	99.535	94.56
312	Cascabela thevetia	less than 25 occurrences
313	Cascabela thevetioides	154	0.942	297	100	94.23
314	Casearia arborea	69	0.989	346	100	98.91
315	Casearia commersoniana	39	0.987	412	100	98.68
316	Casearia corymbosa	62	0.959	424	100	95.86
317	Casearia sylvestris	62	0.946	297	100	94.562
318	Casearia tremula	54	0.98	360	100	97.99
319	Casimiroa tetrameria	75	0.96	386	100	96.01
320	Cassia grandis	less than 25 occurrences
321	Cassia moschata	92	0.9	515	96.703	93.29
322	Cassipourea guianensis	144	0.922	367	98.582	93.56
323	Castilla elastica	less than 25 occurrences
324	Castilla tunu	105	0.919	429	97.059	94.79
325	Cavanillesia platanifolia	63	0.97	344	100	96.99
326	Ceanothus caeruleus	140	0.916	324	99.286	92.32
327	Cecropia angustifolia	112	0.93	306	100	92.93
328	Cecropia insignis	122	0.946	443	99.16	95.43
329	Cecropia obtusifolia	452	0.877	256	93.258	94.6
330	Cecropia peltata	less than 25 occurrences
331	Cedrela odorata	52	0.781	351	96.154	81.86
332	Cedrela salvadorensis	148	0.929	301	100	92.92
333	Cedrela tonduzii	65	0.982	424	100	98.18
334	Ceiba acuminata	85	0.882	454	96.471	91.66
335	Ceiba aesculifolia	427	0.856	395	96.244	89.33
336	Ceiba pentandra	less than 25 occurrences
337	Celosia monosperma	26	0.995	379	100	99.5
338	Celosia virgata	54	0.754	461	90.741	84.65
339	Celtis caudata	270	0.87	396	96.691	90.31
340	Celtis iguanaea	less than 25 occurrences
341	Celtis schippii	88	0.935	483	98.876	94.56
342	Cercis canadensis	108	0.94	372	99.083	94.9
343	Cespedesia spathulata	226	0.872	397	98.214	88.93
344	Cestrum aurantiacum	229	0.947	285	100	94.72
345	Cestrum guatemalense	27	0.992	304	100	99.2
346	Cestrum microcalyx	224	0.9	309	99.548	90.39
347	Cestrum nocturnum	less than 25 occurrences
348	Cestrum racemosum	290	0.882	455	95.105	93.03
349	Cestrum schlechtendahlii	63	0.923	457	98.413	93.77
350	Cestrum tomentosum	284	0.842	435	94.681	89.5
351	Chamaedorea costaricana	240	0.946	345	98.333	96.23
352	Chamaedorea elatior	83	0.957	330	98.795	96.86
353	Chamaedorea ernesti-augusti	fail to generate the model
354	Chamaedorea oblongata	189	0.896	392	96.809	92.75
355	Chamaedorea pinnatifrons	754	0.867	363	96.68	89.99
356	Chamaedorea tepejilote	412	0.925	460	97.585	94.95
357	Chamaedorea woodsoniana	38	0.931	329	100	93.03
358	Chamissoa altissima	less than 25 occurrences
359	Cheiloclinium cognatum	110	0.943	281	100	94.32
360	Chimarrhis latifolia	45	0.996	414	100	99.61
361	Chimarrhis parviflora	100	0.947	366	100	94.731
362	Chiococca alba	less than 25 occurrences
363	Chiococca belizensis	137	0.922	522	96.241	95.95
364	Chiococca phaenostemon	89	0.962	364	100	96.19
365	Chionanthus oblanceolatus	100	0.983	442	100	98.32
366	Chionanthus panamensis	97	0.965	382	100	96.54
367	Chione venosa	381	0.883	296	98.404	89.82
368	Chiranthodendron pentadactylon	112	0.967	288	100	96.7
369	Chloroleucon mangense	380	0.943	440	98.425	95.82
370	Chomelia microloba	36	0.993	519	100	99.28
371	Chomelia spinosa	213	0.934	333	99.526	93.87
372	Chromolaena glaberrima	151	0.902	325	99.324	90.83
373	Chromolaena haenkeana	26	0.98	495	100	98.02
374	Chromolaena odorata	less than 25 occurrences
375	Chrysobalanus icaco	399	0.894	516	93.684	95.72
376	Chrysochlamys eclipes	127	0.975	358	99.213	98.28
377	Chrysochlamys glauca	288	0.973	282	100	97.31
378	Chrysochlamys nicaraguensis	82	0.92	293	100	91.95
379	Chrysochlamys psychotriifolia	80	0.992	329	100	99.23
380	Chrysochlamys silvicola	70	0.987	454	100	98.73
381	Chrysophyllum argenteum	240	0.922	475	96.653	95.46
382	Chrysophyllum brenesii	115	0.981	367	100	98.06
383	Chrysophyllum cainito	171	0.89	404	96.988	92.01
384	Chrysophyllum colombianum	35	0.973	458	100	97.29
385	Chrysophyllum mexicanum	490	0.881	525	94.444	93.64
386	Chrysophyllum venezuelanense	108	0.946	429	100	94.62
387	Cinchona pubescens	206	0.939	340	99.524	94.41
388	Cinnamomum brenesii	49	0.99	454.5	100	98.96
389	Cinnamomum chavarrianum	32	0.982	436	100	98.25
390	Cinnamomum effusum	67	0.979	346	100	97.89
391	Cinnamomum neurophyllum	42	0.99	439	100	99.02
392	Cinnamomum pachypodum	152	0.904	352	98	92.34
393	Cinnamomum tonduzii	34	0.997	437	100	99.68
394	Cinnamomum triplinerve	389	0.877	233	94.301	93.16
395	Cissampelos pareira	less than 25 occurrences
396	Cissus alata	118	0.847	416	94.783	89.92
397	Cissus biformifolia	306	0.917	543	95.695	95.96
398	Cissus microcarpa	552	0.944	470	97.403	96.98
399	Cissus verticillata	less than 25 occurrences
400	Citharexylum berlandieri	145	0.943	330	100	94.29
401	Citharexylum caudatum	251	0.914	418	98.381	92.96
402	Citharexylum costaricense	50	0.993	449	100	99.33
403	Citharexylum donnell-smithii	fail to generate the model
404	Citharexylum hexangulare	138	0.812	288	97.08	84.1
405	Citharexylum hirtellum	35	0.914	407	100	91.38
406	Citrus aurantiifolia	42	0.676	485	78.571	88.92
407	Citrus sinensis	32	0.895	556	96.875	92.58
408	Clarisia biflora	196	0.971	459	98.974	98.12
409	Clarisia racemosa	65	0.886	431	100	88.55
410	Clavija mezii	67	0.976	375	100	97.63
411	Clematis dioica	less than 25 occurrences
412	Clematis grossa	204	0.759	328	93.237	82.63
413	Cleome pilosa	108	0.886	319	98.131	90.45
414	Clethra hartwegii	59	0.968	392	100	96.8
415	Clethra lanata	185	0.862	514	93.478	92.73
416	Clethra mexicana	427	0.87	325	97.658	89.27
417	Clethra occidentalis	81	0.929	307	98.765	94.14
418	Clethra pachecoana	26	0.985	449	100	98.52
419	Clethra pringlei	84	0.962	420	98.81	97.4
420	Clethra suaveolens	172	0.973	393	98.837	98.44
421	Clethra vicentina	77	0.946	259	100	94.64
422	Cleyera theoides	394	0.953	283	99.241	96.06
423	Clibadium arboreum	272	0.929	339	98.905	93.93
424	Clidemia densiflora	182	0.932	281	98.87	94.29
425	Clidemia dentata	519	0.861	491	93.385	92.82
426	Clidemia octona	434	0.924	513	96.706	95.69
427	Clusia cylindrica	88	0.949	440	98.837	96.03
428	Clusia gracilis	97	0.989	379	100	98.91
429	Clusia guatemalensis	142	0.941	310	100	94.12
430	Clusia lundellii	92	0.935	464	97.826	95.67
431	Clusia massoniana	60	0.985	361	100	98.47
432	Clusia minor	252	0.712	397	91.837	79.35
433	Clusia peninsulae	69	0.99	309	100	99.04
434	Clusia rosea	136	0.8	419	94.355	85.59
435	Clusia salvinii	268	0.895	380	99.248	90.18
436	Cnestidium rufescens	215	0.893	281	99.526	89.71
437	Cnidoscolus aconitifolius	307	0.898	257	93.709	96.05
438	Cnidoscolus multilobus	185	0.912	509	96.133	95.07
439	Cnidoscolus spinosus	64	0.989	399	100	98.93
440	Cnidoscolus tubulosus	140	0.892	196	94.203	94.98
441	Coccoloba acapulcensis	189	0.924	565	95.187	97.24
442	Coccoloba ascendens	47	0.953	280	100	95.3
443	Coccoloba barbadensis	604	0.865	495	93.888	92.65
444	Coccoloba belizensis	117	0.954	333	100	95.32
445	Coccoloba coronata	40	0.946	548	100	94.54
446	Coccoloba cozumelensis	382	0.912	290	98.698	92.48
447	Coccoloba diversifolia	130	0.941	425	98.438	95.7
448	Coccoloba escuintlensis	33	0.975	493	100	97.5
449	Coccoloba floribunda	232	0.952	249	99.543	95.66
450	Coccoloba hondurensis	86	0.972	458	100	97.17
451	Coccoloba lehmannii	52	0.894	142.5	96.154	93.26
452	Coccoloba liebmannii	141	0.977	257	100	97.74
453	Coccoloba manzinellensis	44	0.998	474	100	99.81
454	Coccoloba montana	35	0.982	539	100	98.18
455	Coccoloba obovata	99	0.93	337	100	93.005
456	Coccoloba padiformis	79	0.95	408	100	95
457	Coccoloba reflexiflora	59	0.97	436	100	97.05
458	Coccoloba spicata	162	0.949	346	100	94.79
459	Coccoloba tuerckheimii	110	0.925	408	98.148	94.38
460	Coccoloba venosa	79	0.968	333	100	96.82
461	Cochlospermum vitifolium	less than 25 occurrences
462	Cojoba arborea	368	0.949	454	98.361	96.48
463	Cojoba graciliflora	149	0.941	318	100	94.04
464	Cojoba rufescens	182	0.945	278	100	94.47
465	Colubrina arborescens	236	0.903	340	99.569	90.69
466	Colubrina elliptica	230	0.862	502	93.274	92.92
467	Colubrina glandulosa	46	0.971	424	100	97.13
468	Colubrina greggii	425	0.905	383	96.948	93.55
469	Colubrina heteroneura	154	0.916	476	95.425	96.21
470	Colubrina spinosa	190	0.985	378	100	98.44
471	Colubrina triflora	380	0.864	326	98.163	88.22
472	Comarostaphylis discolor	253	0.954	239	99.605	95.74
473	Combretum decandrum	114	0.908	344	100	90.78
474	Combretum farinosum	143	0.973	232	100	97.29
475	Combretum fruticosum	less than 25 occurrences
476	Combretum laxum	401	0.884	555	92.658	95.73
477	Comocladia macrophylla	59	0.986	337	100	98.65
478	Compsoneura capitellata	37	0.937	404	100	93.7
479	Compsoneura excelsa	89	0.993	335	100	99.29
480	Compsoneura mexicana	168	0.949	355	99.412	95.48
481	Compsoneura sprucei	212	0.903	418	97.156	93.09
482	Conceveiba pleiostemona	56	0.987	433	100	98.73
483	Connarus panamensis	95	0.939	246	100	93.926
484	Conostegia bracteata	112	0.947	349	100	94.67
485	Conostegia icosandra	234	0.875	329	98.276	89.2
486	Conostegia micrantha	149	0.976	288	100	97.54
487	Conostegia pittieri	92	0.996	412	100	99.61
488	Conostegia rufescens	134	0.964	379	99.225	97.21
489	Conostegia speciosa	167	0.946	249	100	94.58
490	Conostegia subcrustulata	233	0.925	422	96.93	95.57
491	Conostegia superba	80	0.842	365	95	89.15
492	Conostegia volcanalis	101	0.937	296	100	93.705
493	Conostegia xalapensis	1179	0.935	442	98.895	94.55
494	Copaifera aromatica	34	0.985	542	100	98.454
495	Cordia alba	64	0.94	415	100	93.94
496	Cordia alliodora	956	0.936	433	97.495	96.06
497	Cordia bicolor	261	0.887	404	97.727	90.95
498	Cordia collococca	142	0.894	533	93.382	96.02
499	Cordia curassavica	78	0.79	648	86.667	92.28
500	Cordia cymosa	110	0.97	409	99.091	97.91
501	Cordia dodecandra	203	0.913	278	100	91.3
502	Cordia dwyeri	66	0.951	398	100	95.12
503	Cordia elaeagnoides	324	0.958	216	100	95.8
504	Cordia gerascanthus	201	0.912	343	99.49	91.67
505	Cordia inermis	55	0.98	426	100	97.95
506	Cordia lasiocalyx	32	0.997	559	100	99.68
507	Cordia lucidula	124	0.957	398	98.374	97.34
508	Cordia megalantha	66	0.97	408	100	96.94
509	Cordia nodosa	109	0.914	299	100	91.36
510	Cordia porcata	133	0.977	430	99.248	98.46
511	Cordia salvadorensis	91	0.942	342	100	94.2
512	Cordia seleriana	119	0.993	399	100	99.32
513	Cordia sonorae	79	0.964	419	100	96.36
514	Cordia stellifera	175	0.945	350	100	94.44
515	Cordia truncatifolia	98	0.983	325	100	98.326
516	Cornus disciflora	598	0.898	410	95.695	94.11
517	Cornus excelsa	288	0.929	277	99.649	93.21
518	Cornutia pyramidata	678	0.962	451	99.251	96.96
519	Cosmocalyx spectabilis	65	0.972	370	100	97.15
520	Costus guanaiensis	117	0.819	432	96.581	85.31
521	Costus laevis	210	0.921	349	99.526	92.49
522	Couepia polyandra	177	0.892	322	99.425	89.75
523	Couma macrocarpa	85	0.92	309	100	92.01
524	Couratari guianensis	114	0.917	302	99.145	92.56
525	Couratari scottmorii	25	1	358	100	99.95
526	Coursetia caribaea	573	0.867	353	91.005	95.66
527	Coursetia elliptica	45	0.994	513	100	99.35
528	Coursetia glandulosa	149	0.94	347	100	94.02
529	Coursetia polyphylla	33	0.986	550	100	98.62
530	Coussapoa oligocephala	66	0.974	491	100	97.41
531	Coussapoa parviceps	80	0.982	383	100	98.25
532	Coussapoa villosa	215	0.859	367	99.065	86.74
533	Coussarea latifolia	52	0.974	355	100	97.44
534	Coussarea talamancana	57	0.993	415	100	99.29
535	Coutarea hexandra	299	0.965	369	100	96.47
536	Crataegus mexicana	140	0.951	344	99.286	95.78
537	Crateva palmeri	62	0.923	506	96.774	95.48
538	Crateva tapia	622	0.968	476	99.667	97.07
539	Crescentia alata	291	0.89	231	99.647	89.33
540	Crescentia cujete	less than 25 occurrences
541	Critonia daleoides	225	0.885	433	96.491	91.94
542	Critonia hebebotrya	57	0.94	515	98.246	95.7
543	Critonia morifolia	401	0.873	248	93.052	94.22
544	Critonia quadrangularis	144	0.811	325	96.528	84.55
545	Critonia sexangularis	108	0.965	323	100	96.53
546	Critoniadelphus nubigenus	52	0.975	343	100	97.47
547	Crossopetalum parviflorum	412	0.94	471	97.794	96.23
548	Crossopetalum uragoga	176	0.922	278	100	92.23
549	Croton alamosanus	70	0.95	408	98.551	96.44
550	Croton arboreus	244	0.926	234	100	92.65
551	Croton axillaris	73	0.973	357	100	97.3
552	Croton billbergianus	277	0.91	325	98.168	92.81
553	Croton cortesianus	322	0.886	292	99.071	89.51
554	Croton draco	462	0.863	328	98.488	87.81
555	Croton fragilis	26	0.972	276	100	97.16
556	Croton glabellus	186	0.895	292	100	89.49
557	Croton guatemalensis	188	0.921	292	99.457	92.64
558	Croton matourensis	37	0.955	398	100	95.53
559	Croton morifolius	192	0.889	322	100	88.9
560	Croton nitens	59	0.918	380	100	91.75
561	Croton niveus	398	0.964	393	100	96.36
562	Croton oerstedianus	112	0.94	338	100	93.96
563	Croton payaquensis	77	0.983	385	100	98.29
564	Croton pseudoniveus	72	0.977	344	100	97.68
565	Croton reflexifolius	228	0.876	465	96.413	91.17
566	Croton schiedeanus	699	0.95	461	98.696	96.32
567	Croton smithianus	88	0.937	394	100	93.615
568	Croton suberosus	133	0.975	348	99.219	98.33
569	Croton tenuicaudatus	28	0.992	354.5	100	99.15
570	Cryosophila guagara	25	0.998	504	100	99.8
571	Cryosophila nana	44	0.971	348	100	97.05
572	Cryosophila stauracantha	106	0.909	390	99.048	91.85
573	Cryosophila warscewiczii	92	0.958	359	100	95.8
574	Cupania belizensis	180	0.92	283	100	91.94
575	Cupania cinerea	172	0.882	497	98.246	89.96
576	Cupania dentata	302	0.886	552	93.98	94.59
577	Cupania glabra	276	0.962	419	100	96.18
578	Cupania guatemalensis	171	0.925	266	99.412	93.1
579	Cupania latifolia	115	0.841	381	98.246	85.84
580	Cupania livida	56	0.972	403	100	97.22
581	Cupania rufescens	179	0.908	330	98.87	91.93
582	Cupania scrobiculata	101	0.953	370	100	95.24
583	Cupania seemannii	53	0.993	272	100	99.28
584	Cupressus lusitanica	306	0.939	406	98.689	95.15
585	Curatella americana	435	0.952	349	99.769	95.4
586	Cyathea fulva	28	0.995	539	100	99.49
587	Cymbopetalum costaricense	113	0.982	388	100	98.22
588	Cymbopetalum penduliflorum	91	0.961	413	100	96.1
589	Cynometra oaxacana	38	0.989	403.5	100	98.872
590	Cynometra retusa	102	0.95	322	100	94.95
591	Cynophalla flexuosa	67	0.954	430	100	95.34
592	Cynophalla verrucosa	154	0.94	341	99.333	94.65
593	Cyrtocymura scorpioides	118	0.979	413	100	97.91
594	Dalea carthagenensis	167	0.959	416	99.383	96.43
595	Dalechampia scandens	261	0.841	284	98.846	85.18
596	Daphnopsis americana	369	0.899	464	95.095	94.81
597	Daphnopsis ficina	34	0.979	340	100	97.94
598	Davilla nitida	368	0.927	451	97.521	95.19
599	Decachaeta scabrella	34	0.97	482	100	96.94
600	Deherainia smaragdina	70	0.974	396	100	97.45
601	Dendrobangia boliviana	108	0.921	379	99.048	93.08
602	Dendropanax arboreus	less than 25 occurrences
603	Dendropanax caucanus	103	0.933	376	100	93.24
604	Dendropanax globosus	52	0.989	322	100	98.853
605	Dendropanax populifolius	42	0.99	480	100	98.98
606	Dendropanax punctatus	27	0.992	488	100	99.17
607	Dendropanax sessiliflorus	66	0.989	389	100	98.86
608	Deppea grandiflora	164	0.959	301	99.379	96.55
609	Desmodium nicaraguense	111	0.903	394	97.297	92.99
610	Desmoncus orthacanthos	83	0.818	337	96.341	85.37
611	Desmopsis bibracteata	100	0.983	363	100	98.27
612	Desmopsis microcarpa	87	0.972	408	100	97.17
613	Desmopsis oerstedii	33	0.999	555	100	99.9
614	Desmopsis panamensis	55	0.991	375	100	99.05
615	Dialium guianense	423	0.863	510	92.671	93.62
616	Dichapetalum axillare	69	0.97	344	100	97.04
617	Dichapetalum donnell-smithii	fail to generate the model
618	Dichapetalum nervatum	30	0.997	443.5	100	99.69
619	Dichapetalum pedunculatum	28	0.996	501	100	99.61
620	Dilodendron costaricense	82	0.953	334	100	95.31
621	Dioclea malacocarpa	47	0.954	317	100	95.406
622	Diospyros salicifolia	33	0.981	510	100	98.12
623	Diphysa americana	206	0.87	201	94.581	92.38
624	Diphysa carthagenensis	272	0.914	261	99.628	91.72
625	Diphysa floribunda	86	0.93	357	100	92.97
626	Diphysa humilis	58	0.965	359	100	96.49
627	Diphysa occidentalis	37	0.982	447	100	98.25
628	Dipteryx oleifera	79	0.959	393	98.734	97.11
629	Disciphania calocarpa	89	0.948	338	98.876	95.87
630	Discocnide mexicana	37	0.953	582	100	95.23
631	Dodonaea viscosa	less than 25 occurrences
632	Dolichandra quadrivalvis	156	0.87	391	98.701	88.25
633	Dolichandra unguis-cati	fail to generate the model
634	Doliocarpus dentatus	244	0.936	559	96.667	96.94
635	Doliocarpus major	107	0.969	358	100	96.9
636	Doliocarpus multiflorus	179	0.919	334	99.432	92.45
637	Doliocarpus olivaceus	35	0.989	342	100	98.87
638	Dracaena americana	161	0.94	425	98.125	95.83
639	Dracontium gigas	33	0.986	454	100	98.58
640	Drimys granadensis	386	0.932	235	99.74	93.44
641	Drypetes brownii	61	0.952	472	100	95.11
642	Drypetes lateriflora	219	0.901	375	98.618	91.46
643	Drypetes standleyi	64	0.983	496	100	98.27
644	Duguetia panamensis	35	0.978	413	100	97.78
645	Duranta erecta	292	0.934	403	96.528	96.85
646	Dussia macroprophyllata	75	0.97	383	100	97.01
647	Dystovomita paniculata	80	0.969	328	100	96.885
648	Ecclinusa lanceolata	35	0.965	487	100	96.51
649	Ehretia latifolia	263	0.91	314	99.615	91.39
650	Ehretia tinifolia	395	0.899	532	94.472	95.39
651	Elachyptera floribunda	43	0.982	498	100	98.14
652	Elaeagia auriculata	67	0.987	359	100	98.68
653	Elaeis oleifera	47	0.963	357	100	96.314
654	Elaeoluma glabrescens	43	0.985	342	100	98.48
655	Eleutheranthera ruderalis	69	0.947	632	95.522	99.16
656	Elytrostachys clavigera	46	0.976	504	100	97.554
657	Enriquebeltrania crenatifolia	68	0.986	321	100	98.56
658	Entada gigas	78	0.931	419	100	93.1
659	Entada polystachya	157	0.916	416	99.315	92.29
660	Enterolobium cyclocarpum	495	0.882	277	94.286	93.95
661	Enterolobium schomburgkii	99	0.934	564	96.078	97.26
662	Erblichia odorata	147	0.949	387	99.315	95.56
663	Eremosis leiocarpa	49	0.99	487	100	99.05
664	Erythrina americana	132	0.828	423	97.727	85.09
665	Erythrina berteroana	265	0.962	476	99.234	96.98
666	Erythrina chiapasana	49	0.984	403	100	98.378
667	Erythrina costaricensis	138	0.946	320	100	94.64
668	Erythrina folkersii	92	0.95	280	100	95.02
669	Erythrina fusca	126	0.884	431	98.374	89.97
670	Erythrina gibbosa	106	0.967	356	99.057	97.66
671	Erythrina lanata	150	0.944	280	100	94.35
672	Erythrina lanceolata	76	0.984	383	100	98.35
673	Erythrina steyermarkii	52	0.982	449	100	98.18
674	Erythroxylum areolatum	100	0.813	351	98.99	82.284
675	Erythroxylum citrifolium	173	0.876	476	94.737	92.91
676	Erythroxylum confusum	105	0.945	344	100	94.45
677	Erythroxylum havanense	214	0.88	270	98.522	89.43
678	Erythroxylum macrophyllum	604	0.934	468	97.993	95.34
679	Erythroxylum mexicanum	103	0.925	328	100	92.472
680	Erythroxylum rotundifolium	314	0.915	512	95.806	95.62
681	Eschweilera aguilarii	30	0.995	498	100	99.51
682	Eschweilera calyculata	62	0.948	361	98.361	96.4
683	Eschweilera costaricensis	30	0.996	498	100	99.63
684	Eschweilera integrifolia	90	0.948	416	100	94.83
685	Eschweilera longirachis	27	0.99	291	100	99.04
686	Eschweilera sessilis	46	0.97	417	100	96.99
687	Esenbeckia berlandieri	501	0.897	508	94.343	95.35
688	Esenbeckia collina	25	0.996	406	100	99.62
689	Esenbeckia macrantha	39	0.986	497	100	98.64
690	Eugenia acapulcensis	31	0.995	435	100	99.5
691	Eugenia oerstediana	36	0.992	415	100	99.18
692	Euonymus costaricensis	92	0.985	257	100	98.53
693	Euterpe precatoria	201	0.87	536	92.424	94.51
694	Evodianthus funifer	255	0.92	559	94.8	97.19
695	Exostema caribaeum	313	0.874	462	95.349	92.03
696	Exostema mexicanum	105	0.94	507	98.039	95.97
697	Exothea diphylla	78	0.959	275	100	95.93
698	Exothea paniculata	151	0.967	423	99.346	97.32
699	Eysenhardtia adenostylis	46	0.974	399	100	97.39
700	Fagus grandifolia	30	0.986	458	100	98.59
701	Faramea glandulosa	125	0.932	368	99.2	93.94
702	Faramea luteovirens	72	0.983	262	100	98.34
703	Faramea multiflora	218	0.896	359	98.206	91.39
704	Faramea occidentalis	670	0.944	432	97.859	96.55
705	Faramea parvibractea	65	0.992	437	100	99.16
706	Faramea suerrensis	175	0.968	316	100	96.76
707	Ferdinandusa panamensis	65	0.988	345	100	98.82
708	Fevillea cordifolia	75	0.951	507	98.571	96.52
709	Ficus americana	less than 25 occurrences
710	Ficus apollinaris	73	0.953	475	100	95.26
711	Ficus aurea	436	0.928	468	98.131	94.65
712	Ficus brevibracteata	98	0.932	444	98.969	94.22
713	Ficus bullenei	35	0.975	415	100	97.52
714	Ficus caldasiana	47	0.964	418	100	96.38
715	Ficus citrifolia	less than 25 occurrences
716	Ficus colubrinae	270	0.927	307	99.251	93.4
717	Ficus costaricana	136	0.964	385	99.254	97.11
718	Ficus cotinifolia	560	0.964	495	99.456	96.96
719	Ficus crassinervia	259	0.903	495	95.984	94.31
720	Ficus crassiuscula	78	0.935	309	100	93.49
721	Ficus hartwegii	182	0.911	293	100	91.09
722	Ficus insipida	less than 25 occurrences
723	Ficus maxima	less than 25 occurrences
724	Ficus obtusifolia	less than 25 occurrences
725	Ficus pertusa	less than 25 occurrences
726	Ficus petiolaris	129	0.912	374	100	91.2
727	Ficus tonduzii	225	0.923	461	98.23	94.46
728	Ficus trigonata	less than 25 occurrences
729	Ficus yoponensis	131	0.966	405	99.259	97.38
730	Fissicalyx fendleri	27	0.961	344	100	96.01
731	Forchhammeria pallida	111	0.991	383	100	99.08
732	Forchhammeria trifoliata	189	0.896	472	97.884	91.69
733	Forestiera reticulata	81	0.947	326	100	94.68
734	Forsteronia myriantha	97	0.903	363	97.938	92.31
735	Forsteronia spicata	33	0.988	433	100	98.78
736	Frangula discolor	242	0.952	275	99.174	95.96
737	Frangula mucronata	139	0.941	275	100	94.03
738	Fraxinus purpusii	55	0.943	247	100	94.3
739	Fraxinus uhdei	156	0.871	253	100	87.1
740	Fridericia candicans	155	0.901	347	98.649	91.41
741	Fridericia chica	219	0.911	484	95.794	95.25
742	Fridericia florida	142	0.829	469	95.714	87.15
743	Fridericia mollissima	178	0.908	389	97.59	93.24
744	Fridericia schumanniana	190	0.9	275	99.485	90.47
745	Fuchsia microphylla	532	0.935	205	99.811	93.7
746	Fuchsia paniculata	397	0.952	223	99.746	95.39
747	Fuchsia thymifolia	203	0.966	385	99.502	97.07
748	Garcinia intermedia	426	0.878	367	98.571	89.22
749	Garcinia macrophylla	68	0.919	457	97.015	94.91
750	Garcinia madruno	228	0.879	495	94.643	93.23
751	Garrya laurifolia	453	0.89	295	98	90.99
752	Gaultheria acuminata	146	0.974	368	100	97.34
753	Gaultheria erecta	741	0.883	209	99.055	89.33
754	Genipa americana	less than 25 occurrences
755	Geonoma congesta	190	0.924	296	100	92.43
756	Geonoma cuneata	386	0.923	389	98.219	94.04
757	Geonoma deversa	295	0.889	488	95.848	92.98
758	Geonoma ferruginea	137	0.973	255	100	97.34
759	Geonoma interrupta	251	0.94	478	98.805	95.17
760	Gliricidia maculata	123	0.933	346	100	93.28
761	Gliricidia sepium	less than 25 occurrences
762	Gloeospermum diversipetalum	92	0.976	340	100	97.63
763	Glossostipula concinna	119	0.969	316	100	96.85
764	Godmania aesculifolia	317	0.94	482	99.057	94.88
765	Goethalsia meiantha	139	0.973	349	100	97.31
766	Gordonia fruticosa	175	0.911	269	100	91.13
767	Gossypium aridum	119	0.967	444	99.16	97.51
768	Gouania eurycarpa	134	0.901	292	100	90.04
769	Gouania lupuloides	less than 25 occurrences
770	Gouania polygama	less than 25 occurrences
771	Gouania rosei	121	0.954	368	100	95.43
772	Gouania stipularis	47	0.944	409	97.872	96.426
773	Grajalesia fasciculata	31	0.985	530	100	98.47
774	Grias cauliflora	109	0.952	420	100	95.22
775	Guapira costaricana	211	0.876	499	93.237	94.29
776	Guapira petenensis	68	0.98	360	100	97.99
777	Guarea glabra	756	0.937	422	96.937	96.74
778	Guarea guidonia	less than 25 occurrences
779	Guarea hoffmanniana	46	0.988	394	100	98.79
780	Guarea kunthiana	275	0.883	479	97.794	90.4
781	Guarea macrophylla	43	0.908	491	97.619	93.17
782	Guarea pterorhachis	129	0.927	363	99.213	93.4
783	Guarea rhopalocarpa	158	0.97	343	99.359	97.59
784	Guatteria aeruginosa	125	0.98	415	99.194	98.83
785	Guatteria amplifolia	571	0.875	373	94.867	92.58
786	Guatteria anomala	52	0.988	431	100	98.76
787	Guatteria chiriquiensis	37	0.997	464	100	99.721
788	Guatteria costaricensis	74	0.997	529	100	99.66
789	Guatteria diospyroides	107	0.981	422	100	98.1
790	Guatteria dumetorum	27	0.999	475	100	99.89
791	Guatteria recurvisepala	112	0.965	448	100	96.48
792	Guatteria tonduzii	69	0.95	473	98.551	96.42
793	Guazuma ulmifolia	less than 25 occurrences
794	Guettarda combsii	309	0.894	518	95.161	94.25
795	Guettarda deamii	43	0.938	488	100	93.78
796	Guettarda elliptica	412	0.882	447	95.802	92.38
797	Guettarda foliacea	113	0.941	351	98.198	95.94
798	Guettarda gaumeri	153	0.957	404	99.329	96.34
799	Guettarda macrosperma	272	0.89	368	98.872	90.07
800	Gurania bignoniacea	35	0.98	518	100	97.94
801	Gurania costaricensis	26	0.993	489.5	100	99.33
802	Gurania makoyana	265	0.906	463	95.522	95.02
803	Gustavia brachycarpa	30	0.997	434	100	99.65
804	Gustavia dubia	54	0.962	369	100	96.174
805	Gustavia superba	129	0.953	373	99.213	96.09
806	Gyminda tonduzii	111	0.951	331	100	95.03
807	Gymnanthes longipes	40	0.994	529	100	99.45
808	Gymnanthes lucida	179	0.929	277	100	92.92
809	Gymnanthes riparia	135	0.933	436	97.826	95.51
810	Gymnopodium floribundum	399	0.935	288	100	93.45
811	Gyrocarpus americanus	187	0.887	348	97.826	90.88
812	Gyrocarpus jatrophifolius	143	0.892	364	99.291	89.94
813	Gyrocarpus mocinoi	37	0.99	398	100	99.01
814	Haematoxylum brasiletto	373	0.881	248	99.449	88.61
815	Haematoxylum campechianum	390	0.922	348	98.958	93.17
816	Hamelia axillaris	346	0.89	513	93.064	95.95
817	Hamelia calycosa	100	0.932	355	99	94.15
818	Hamelia longipes	93	0.965	354	100	96.45
819	Hamelia macrantha	115	0.932	410	99.13	94.06
820	Hamelia patens	less than 25 occurrences
821	Hampea appendiculata	230	0.954	362	98.246	97.12
822	Hampea integerrima	68	0.982	391	100	98.25
823	Hampea rovirosae	72	0.971	309	100	97.06
824	Hampea stipitata	138	0.961	376	99.275	96.79
825	Hampea trilobata	496	0.944	483	98.357	96
826	Handroanthus chrysanthus	57	0.941	499	96.491	97.58
827	Handroanthus guayacan	32	0.989	236	100	98.86
828	Handroanthus impetiginosus	54	0.952	360	100	95.11
829	Harpalyce formosa	66	0.977	372	100	97.66
830	Hasseltia floribunda	330	0.896	528	95.783	93.78
831	Hauya elegans	272	0.908	384	98.519	92.26
832	Havardia albicans	271	0.948	368	99.275	95.55
833	Havardia campylacantha	28	0.995	570	100	99.46
834	Havardia pallens	238	0.909	321	97.89	92.95
835	Hebeclinium macrophyllum	less than 25 occurrences
836	Hedyosmum bonplandianum	291	0.933	276	100	93.29
837	Hedyosmum mexicanum	361	0.913	209	99.452	91.79
838	Hedyosmum scaberrimum	145	0.952	446	99.306	95.88
839	Heisteria acuminata	37	0.989	506	100	98.92
840	Heisteria concinna	160	0.971	404	99.363	97.74
841	Heisteria media	50	0.982	306	100	98.23
842	Heisteria scandens	81	0.969	489	98.78	98.05
843	Heliconia bourgaeana	34	0.973	459	100	97.29
844	Heliconia collinsiana	94	0.922	308	100	92.17
845	Heliconia imbricata	80	0.97	424	100	96.99
846	Heliconia latispatha	less than 25 occurrences
847	Heliconia metallica	187	0.925	400	98.396	94.07
848	Heliconia platystachys	52	0.911	369	98	93.01
849	Heliconia pogonantha	99	0.954	342	100	95.406
850	Heliconia stilesii	38	0.996	435	100	99.59
851	Helicostylis tovarensis	126	0.954	394	100	95.4
852	Helicteres baruensis	435	0.889	289	98.611	90.19
853	Helicteres guazumifolia	628	0.933	449	98.714	94.53
854	Heliocarpus americanus	less than 25 occurrences
855	Heliocarpus appendiculatus	348	0.904	270	99.15	91.22
856	Heliocarpus donnellsmithii	442	0.897	508	95.937	93.79
857	Heliocarpus mexicanus	172	0.921	492	97.688	94.39
858	Heliocarpus occidentalis	101	0.956	303	100	95.62
859	Heliocarpus pallidus	173	0.948	347	98.824	95.97
860	Heliocarpus terebinthinaceus	40	0.99	467	100	99.04
861	Henriettea succosa	129	0.948	328	100	94.76
862	Henriettea trachyphylla	49	0.952	418	100	95.13
863	Henriettea tuberculosa	162	0.964	325	100	96.42
864	Henriettella fascicularis	87	0.923	538	97.59	94.71
865	Henriettella seemannii	73	0.917	402	98.611	93.11
866	Hernandia didymantha	26	0.997	495	100	99.72
867	Hernandia stenura	90	0.954	384	100	95.41
868	Herrania purpurea	164	0.924	378	97.605	94.78
869	Hesperomeles heterophylla	45	0.991	375	100	99.1
870	Heteropterys laurifolia	403	0.664	394	87.186	79.19
871	Heteropterys macrostachya	60	0.935	466	98.333	95.1
872	Heteropterys palmeri	57	0.98	449	100	97.99
873	Hevea brasiliensis	25	0.905	550	92	98.47
874	Hibiscus kochii	27	0.998	644	100	99.83
875	Hibiscus peripteroides	28	0.991	330	100	99.09
876	Hieronyma oblonga	332	0.903	358	99.085	91.18
877	Hintonia latiflora	370	0.907	381	97.574	93.12
878	Hintonia octomera	117	0.957	346	100	95.72
879	Hippocratea volubilis	less than 25 occurrences
880	Hippotis albiflora	47	0.948	375	100	94.81
881	Hippotis panamensis	51	0.981	348	100	98.14
882	Hiraea barclayana	31	0.973	419	100	97.27
883	Hiraea fagifolia	89	0.918	514	96.591	95.21
884	Hiraea reclinata	238	0.906	489	95.671	94.9
885	Hiraea smilacina	62	0.945	374	100	94.44
886	Hirtella americana	284	0.878	237	92.5	95.28
887	Hirtella guatemalensis	53	0.964	357	100	96.4
888	Hirtella latifolia	39	0.989	434	100	98.9
889	Hirtella lemsii	57	0.991	388	100	99.07
890	Hirtella racemosa	498	0.895	475	95.501	93.96
891	Hirtella triandra	358	0.886	417	96.338	92.24
892	Hirtella tubiflora	45	0.978	416	100	97.782
893	Holodiscus argenteus	210	0.954	281	99.526	95.9
894	Homalium racemosum	149	0.895	358	98.684	90.73
895	Hortia brasiliana	30	0.974	417	100	97.37
896	Humiriastrum diguense	81	0.978	360	100	97.72
897	Hura crepitans	216	0.882	479	95.833	92.29
898	Hura polyandra	98	0.914	427	98.969	92.43
899	Hybanthus mexicanus	30	0.989	447	100	98.83
900	Hybanthus prunifolius	80	0.909	446	97.5	93.43
901	Hybanthus yucatanensis	187	0.946	257	100	94.56
902	Hybosema ehrenbergii	55	0.961	428	100	96.03
903	Hydrangea peruviana	233	0.94	248	99.574	94.41
904	Hylenaea praecelsa	27	0.992	486	100	99.2
905	Hymenaea courbaril	less than 25 occurrences
906	Hymenolobium mesoamericanum	30	0.973	489	100	97.26
907	Hyperbaena mexicana	152	0.911	430	98.026	93.02
908	Hyperbaena tonduzii	71	0.98	336	100	97.96
909	Hyperbaena winzerlingii	119	0.967	323	100	96.73
910	Hyptis pectinata	216	0.876	467	95.794	91.83
911	Hyptis suaveolens	301	0.898	320	99.315	90.41
912	Ibervillea hypoleuca	67	0.989	317	100	98.85
913	Ilex costaricensis	48	0.99	442	100	99.02
914	Ilex discolor	107	0.954	390	100	95.367
915	Ilex guianensis	137	0.91	410	97.08	93.87
916	Ilex lamprophylla	86	0.988	316	100	98.793
917	Ilex macfadyenii	33	0.985	455	100	98.5
918	Ilex pallida	95	0.992	146	100	99.18
919	Ilex pringlei	53	0.978	287	100	97.758
920	Ilex quercetorum	33	0.983	622	100	98.3
921	Ilex skutchii	55	0.989	437	100	98.85
922	Ilex vomitoria	27	0.994	401	100	99.44
923	Indigofera platycarpa	37	0.988	360	100	98.81
924	Inga acrocephala	107	0.881	324	99.074	89.03
925	Inga acuminata	85	0.911	372	98.824	92.23
926	Inga alba	106	0.933	434	99.038	94.18
927	Inga chocoensis	46	0.974	379	100	97.37
928	Inga ciliata	32	0.961	427	100	96.04
929	Inga cocleensis	112	0.955	437	99.107	96.37
930	Inga coruscans	73	0.954	536	98.592	96.7
931	Inga densiflora	25	0.994	476	100	99.36
932	Inga goldmanii	97	0.95	396	100	94.91
933	Inga hayesii	44	0.981	366	100	98.12
934	Inga hintonii	28	0.989	436	100	98.89
935	Inga jinicuil	35	0.988	523	100	98.83
936	Inga laurina	224	0.93	356	98.198	94.76
937	Inga leiocalycina	74	0.95	420	98.611	96.34
938	Inga mucuna	32	0.926	379	100	92.57
939	Inga multijuga	136	0.921	350	98.485	93.53
940	Inga nobilis	166	0.82	434	96.933	84.97
941	Inga oerstediana	442	0.901	562	93.694	96.29
942	Inga paterno	93	0.884	439	96.774	91.603
943	Inga pauciflora	41	0.993	364	100	99.265
944	Inga pavoniana	123	0.919	511	97.561	94.25
945	Inga pezizifera	166	0.935	407	97.647	95.85
946	Inga pinetorum	35	0.958	368	100	95.83
947	Inga polita	66	0.966	443	100	96.59
948	Inga punctata	less than 25 occurrences
949	Inga quaternata	85	0.937	361	100	93.65
950	Inga ruiziana	173	0.909	448	96.512	94.37
951	Inga samanensis	65	0.927	503	98.462	94.19
952	Inga sapindoides	less than 25 occurrences
953	Inga semialata	76	0.965	376	100	96.45
954	Inga sertulifera	93	0.931	362	100	93.09
955	Inga sierrae	71	0.965	348	100	96.46
956	Inga skutchii	40	0.998	534	100	99.77
957	Inga spectabilis	157	0.845	279	98.726	85.71
958	Inga thibaudiana	30	0.993	429	100	99.34
959	Inga tonduzii	44	0.991	319	100	99.11
960	Inga umbellifera	145	0.92	467	96.599	95.4
961	Inga venusta	90	0.934	377	100	93.34
962	Inga vera	less than 25 occurrences
963	Ipomoea arborescens	125	0.914	478	96.8	94.55
964	Ipomoea orizabensis	261	0.854	235	99.231	86.14
965	Ipomoea philomega	175	0.917	495	94.767	96.87
966	Ipomoea squamosa	115	0.914	565	93.805	97.58
967	Ipomoea wolcottiana	95	0.955	353	100	95.522
968	Iresine arbuscula	74	0.955	414	100	95.5
969	Iresine calea	445	0.873	513	93.622	93.67
970	Iresine diffusa	less than 25 occurrences
971	Iresine interrupta	113	0.895	570	95.575	93.84
972	Iriartea deltoidea	98	0.956	430	100	95.52
973	Ixora floribunda	83	0.941	375	100	94.08
974	Jacaranda caucana	97	0.866	456	97.938	88.629
975	Jacaranda copaia	213	0.866	544	91.121	95.45
976	Jacaratia dolichaula	188	0.926	435	96.296	96.29
977	Jacaratia mexicana	217	0.915	281	99.535	91.91
978	Jacaratia spinosa	92	0.949	454	98.925	95.94
979	Jatropha curcas	less than 25 occurrences
980	Jatropha gaumeri	148	0.941	298	99.338	94.75
981	Jatropha malacophylla	43	0.978	317	100	97.769
982	Jatropha sympetala	26	0.999	561	100	99.89
983	Juanulloa mexicana	154	0.933	549	96.667	96.6
984	Jubelina wilburii	43	0.967	292	100	96.71
985	Juniperus deppeana	370	0.901	254	99.461	90.64
986	Karwinskia calderonii	277	0.955	311	99.259	96.22
987	Karwinskia latifolia	57	0.984	497	100	98.38
988	Koanophyllon albicaule	192	0.888	397	98.947	89.87
989	Koanophyllon pittieri	187	0.916	391	97.884	93.72
990	Krugiodendron ferreum	205	0.925	558	95.122	97.38
991	Lacistema aggregatum	735	0.934	487	97.401	96.01
992	Lacmellea panamensis	237	0.95	375	98.673	96.32
993	Lacmellea speciosa	43	0.977	416	100	97.66
994	Ladenbergia brenesii	74	0.995	380	100	99.48
995	Ladenbergia macrocarpa	132	0.942	215	100	94.19
996	Laetia procera	145	0.94	457	97.203	96.81
997	Laetia thamnia	377	0.891	518	94.92	94.19
998	Lafoensia punicifolia	88	0.909	376	98.864	91.94
999	Lagascea helianthifolia	465	0.861	276	99.362	86.72
1000	Laguncularia racemosa	698	0.945	412	98.758	95.71
1001	Lantana camara	less than 25 occurrences
1002	Lasianthaea fruticosa	833	0.928	418	97.356	95.42
1003	Leandra dichotoma	241	0.872	457	94.142	93.01
1004	Leandra subseriata	194	0.94	270	99.482	94.51
1005	Lecythis ampla	56	0.948	512	98.214	96.58
1006	Leonia glycycarpa	52	0.936	511	98.077	95.42
1007	Lepidaploa polypleura	62	0.982	391	100	98.18
1008	Leucaena collinsii	43	0.987	430	100	98.68
1009	Leucaena diversifolia	240	0.915	288	99.583	91.94
1010	Leucaena esculenta	201	0.93	263	99.515	93.46
1011	Leucaena lanceolata	261	0.929	346	97.683	95.19
1012	Leucaena leucocephala	624	0.945	308	99.349	95.12
1013	Leucaena macrophylla	149	0.927	384	99.338	93.32
1014	Leucaena shannonii	90	0.976	414	100	97.59
1015	Licania affinis	32	0.995	621	100	99.51
1016	Licania arborea	275	0.907	262	99.631	91.07
1017	Licania hypoleuca	223	0.906	339	98.206	92.41
1018	Licania kallunkiae	35	0.977	379	100	97.71
1019	Licania platypus	167	0.946	483	98.182	96.44
1020	Licania sparsipilis	57	0.959	392	100	95.91
1021	Licaria campechiana	45	0.965	469	100	96.451
1022	Licaria capitata	117	0.941	461	98.291	95.8
1023	Licaria caudata	30	0.983	513	100	98.3
1024	Licaria excelsa	82	0.933	525	96.341	96.93
1025	Licaria misantlae	60	0.985	539	100	98.48
1026	Licaria peckii	138	0.922	331	99.265	92.94
1027	Licaria sarapiquensis	26	0.995	383	100	99.51
1028	Licaria triandra	72	0.885	525	94.444	94
1029	Lindackeria laurina	31	0.998	507	100	99.83
1030	Lippia bracteosa	67	0.942	338	100	94.14
1031	Lippia cardiostegia	293	0.937	230	100	93.64
1032	Lippia chiapasensis	48	0.963	467	100	96.29
1033	Lippia graveolens	438	0.894	282	93.721	95.71
1034	Lippia myriocephala	384	0.962	495	98.95	97.29
1035	Lippia umbellata	368	0.869	270	98.907	87.98
1036	Liquidambar styraciflua	1097	0.92	142	100	91.93
1037	Litsea glaucescens	716	0.881	303	98.479	89.56
1038	Lonchocarpus atropurpureus	50	0.935	468	100	93.46
1039	Lonchocarpus castilloi	144	0.926	523	95.833	96.68
1040	Lonchocarpus constrictus	93	0.99	345	100	98.988
1041	Lonchocarpus costaricensis	30	0.987	286	100	98.73
1042	Lonchocarpus emarginatus	118	0.99	337	100	98.95
1043	Lonchocarpus eriocarinalis	104	0.992	404	100	99.19
1044	Lonchocarpus ferrugineus	32	0.99	395	100	98.98
1045	Lonchocarpus guatemalensis	442	0.951	476	99.095	95.99
1046	Lonchocarpus heptaphyllus	198	0.903	307	99.468	90.81
1047	Lonchocarpus hondurensis	170	0.917	321	98.817	92.85
1048	Lonchocarpus lanceolatus	148	0.95	338	99.31	95.62
1049	Lonchocarpus magallanesii	26	0.997	353	100	99.67
1050	Lonchocarpus minimiflorus	277	0.944	276	99.265	95.17
1051	Lonchocarpus oliganthus	100	0.973	387	100	97.26
1052	Lonchocarpus parviflorus	36	0.935	227	100	93.47
1053	Lonchocarpus rugosus	629	0.874	579	92.188	95.15
1054	Lonchocarpus sericeus	59	0.968	467	100	96.73
1055	Lonchocarpus velutinus	28	0.974	425	100	97.39
1056	Lonchocarpus yucatanensis	149	0.957	364	99.324	96.36
1057	Lophosoria quadripinnata	310	0.879	231	100	87.85
1058	Loreya mespiloides	51	0.975	406	100	97.48
1059	Lozania pittieri	144	0.947	309	100	94.72
1060	Luehea candida	703	0.878	266	98.14	89.62
1061	Luehea seemannii	433	0.923	465	98.627	93.65
1062	Luehea speciosa	688	0.957	477	99.273	96.38
1063	Lunania mexicana	195	0.939	328	99.474	94.34
1064	Lunania parviflora	84	0.92	453	98.78	93.16
1065	Lundia puberula	82	0.618	468	84.146	77.63
1066	Lycianthes heteroclita	320	0.894	365	97.756	91.57
1067	Lycianthes purpusii	88	0.973	403	100	97.29
1068	Lycianthes synanthera	175	0.941	294	99.415	94.67
1069	Lyonia squamulosa	117	0.959	310	100	95.87
1070	Lysiloma acapulcense	589	0.879	601	92.612	95.22
1071	Lysiloma aurita	36	0.984	427	100	98.41
1072	Lysiloma divaricatum	680	0.829	560	90.504	92.33
1073	Lysiloma latisiliquum	285	0.934	486	97.826	95.57
1074	Lysiloma microphylla	45	0.994	462	100	99.43
1075	Mabea klugii	87	0.942	363	100	94.23
1076	Mabea occidentalis	381	0.898	438	97.319	92.44
1077	Machaerium arboreum	83	0.878	404	98.78	89.01
1078	Machaerium biovulatum	250	0.931	357	99.587	93.46
1079	Machaerium chiapense	49	0.975	426	100	97.48
1080	Machaerium cirrhiferum	50	0.934	599	96	97.4
1081	Machaerium floribundum	76	0.928	383	100	92.77
1082	Machaerium kegelii	123	0.847	350	96.748	87.94
1083	Machaerium salvadorense	103	0.849	302	100	84.763
1084	Machaerium seemannii	210	0.9	360	97.664	92.27
1085	Machaonia acuminata	109	0.909	466	98.165	92.65
1086	Machaonia lindeniana	236	0.941	389	98.745	95.31
1087	Maclura tinctoria	less than 25 occurrences
1088	Macrocnemum roseum	174	0.932	304	100	93.16
1089	Macrohasseltia macroterantha	82	0.965	360	100	96.47
1090	Macrolobium costaricense	66	0.958	404	98.485	97.26
1091	Macrolobium hartshornii	25	0.992	522	100	99.24
1092	Malouetia guatemalensis	119	0.955	383	99.13	96.32
1093	Malpighia albiflora	184	0.954	344	99.451	95.86
1094	Malpighia emarginata	126	0.869	345	99.18	87.73
1095	Malpighia glabra	841	0.883	291	93.878	94.41
1096	Malpighia lundellii	27	0.983	544	100	98.26
1097	Malpighia mexicana	134	0.94	369	100	93.96
1098	Malpighia ovata	51	0.972	322	100	97.18
1099	Malpighia stevensii	49	0.992	402	100	99.17
1100	Malvaviscus arboreus	less than 25 occurrences
1101	Mandevilla hirsuta	430	0.878	362	96.721	91.3
1102	Manihot aesculifolia	225	0.86	340	98.661	87.3
1103	Manihot chlorosticta	87	0.982	407	100	98.166
1104	Manihot esculenta	less than 25 occurrences
1105	Manihot oaxacana	57	0.993	312	100	99.27
1106	Manilkara bidentata	44	0.985	509	100	98.47
1107	Manilkara chicle	184	0.94	532	97.175	96.78
1108	Manilkara staminodella	53	0.965	372	100	96.444
1109	Manilkara zapota	630	0.856	561	90.865	94.68
1110	Mansoa hymenaea	188	0.889	271	92.473	96.47
1111	Mansoa verrucifera	149	0.877	380	99.324	88.35
1112	Maprounea guianensis	66	0.869	374	98.485	88.36
1113	Maquira guianensis	263	0.924	432	97.004	95.34
1114	Maranthes panamensis	95	0.983	434	100	98.3
1115	Marcgravia nepenthoides	113	0.922	439	97.345	94.86
1116	Marcgravia serrae	37	0.991	412	100	99.14
1117	Margaritaria nobilis	less than 25 occurrences
1118	Margaritopsis microdon	248	0.89	442	96.311	92.71
1119	Marila laxiflora	27	0.992	516	100	99.24
1120	Marila pluricostata	72	0.957	382	100	95.72
1121	Maripa panamensis	104	0.965	364	100	96.48
1122	Marsdenia lanata	117	0.941	353	99.13	94.95
1123	Marsdenia propinqua	101	0.795	387	97.03	82.44
1124	Martinella obovata	185	0.9	487	97.297	92.7
1125	Mascagnia ovatifolia	25	0.953	440	100	95.26
1126	Matayba apetala	68	0.968	452	100	96.8
1127	Matayba clavelligera	36	0.972	566	100	97.18
1128	Matayba glaberrima	57	0.917	386	98.214	93.455
1129	Matayba oppositifolia	184	0.864	491	95.58	90.73
1130	Matayba scrobiculata	39	0.982	472	100	98.24
1131	Matelea denticulata	101	0.932	436	100	93.21
1132	Matudaea trinervia	99	0.933	335	98.99	94.23
1133	Mauria heterophylla	165	0.949	301	100	94.89
1134	Maytenus schippii	114	0.954	421	100	95.41
1135	Maytenus segoviarum	99	0.973	355	100	97.28
1136	Melicoccus bijugatus	87	0.888	414	97.619	91.175
1137	Meliosma alba	43	0.989	361	100	98.91
1138	Meliosma allenii	76	0.996	413	100	99.54
1139	Meliosma dentata	144	0.946	352	100	94.62
1140	Meliosma donnellsmithii	59	0.988	349	100	98.81
1141	Meliosma glabrata	149	0.981	334	100	98.03
1142	Meliosma grandiflora	64	0.994	405	100	99.41
1143	Meliosma idiopoda	145	0.992	394	100	99.23
1144	Meliosma occidentalis	59	0.966	443	100	96.56
1145	Melochia lupulina	209	0.877	249	92.308	95.2
1146	Melochia manducata	47	0.946	331	100	94.61
1147	Melochia nodiflora	394	0.843	338	96.947	87.32
1148	Melochia tomentosa	616	0.842	414	93.081	91.12
1149	Mendoncia gracilis	63	0.968	457	100	96.8
1150	Mendoncia retusa	146	0.92	378	99.301	92.7
1151	Mendoncia tonduzii	48	0.985	345	100	98.52
1152	Metopium brownei	448	0.93	561	96.355	96.59
1153	Miconia affinis	440	0.885	566	93.151	95.3
1154	Miconia albicans	less than 25 occurrences
1155	Miconia ampla	79	0.911	501	96.203	94.88
1156	Miconia appendiculata	73	0.982	449	100	98.183
1157	Miconia argentea	389	0.878	391	97.268	90.5
1158	Miconia calvescens	61	0.908	502	98.333	92.44
1159	Miconia centronioides	44	0.986	478	100	98.57
1160	Miconia chamissois	51	0.846	415	96	88.59
1161	Miconia chrysophylla	65	0.901	500	96.825	93.29
1162	Miconia desmantha	142	0.935	292	100	93.52
1163	Miconia dodecandra	339	0.888	278	98.765	90.04
1164	Miconia dorsiloba	98	0.943	369	100	94.26
1165	Miconia elata	206	0.878	237	93.171	94.67
1166	Miconia fulvostellata	48	0.979	420	100	97.85
1167	Miconia glaberrima	341	0.925	240	99.711	92.73
1168	Miconia gracilis	306	0.893	451	94.788	94.44
1169	Miconia holosericea	109	0.887	380	99.074	89.55
1170	Miconia hyperprasina	73	0.882	257	100	88.2
1171	Miconia impetiolaris	353	0.87	358	97.701	89.29
1172	Miconia laevigata	193	0.834	536	93.717	89.62
1173	Miconia lateriflora	167	0.928	354	100	92.74
1174	Miconia ligulata	132	0.975	343	100	97.46
1175	Miconia lonchophylla	131	0.926	296	100	92.56
1176	Miconia mexicana	216	0.942	240	99.533	94.57
1177	Miconia minutiflora	411	0.959	401	99.261	96.65
1178	Miconia multispicata	125	0.944	440	100	94.35
1179	Miconia oligotricha	68	0.974	270	100	97.35
1180	Miconia poeppigii	52	0.876	542	93.878	93.66
1181	Miconia prasina	less than 25 occurrences
1182	Miconia punctata	166	0.837	390	95.181	88.52
1183	Miconia rufescens	54	0.923	574	98.148	94.09
1184	Miconia schlechtendalii	79	0.93	324	100	92.98
1185	Miconia simplex	135	0.96	374	99.265	96.73
1186	Miconia stevensiana	57	0.982	420	100	98.22
1187	Miconia theizans	301	0.897	313	98.997	90.66
1188	Miconia trinervia	390	0.942	426	98.966	95.22
1189	Miconia triplinervis	121	0.911	420	100	91.02
1190	Micropholis crotonoides	51	0.954	439	100	95.4
1191	Microtropis occidentalis	48	0.997	527	100	99.69
1192	Mikania guaco	96	0.858	395	97.959	87.8
1193	Mikania hookeriana	136	0.94	319	100	93.98
1194	Mikania tonduzii	49	0.961	412	100	96.1
1195	Mikania vitifolia	81	0.868	471	95.062	91.69
1196	Mimosa acantholoba	184	0.957	376	99.451	96.18
1197	Mimosa albida	less than 25 occurrences
1198	Mimosa antioquensis	55	0.977	369	100	97.67
1199	Mimosa arenosa	70	0.983	382	100	98.33
1200	Mimosa bahamensis	473	0.948	444	98.941	95.79
1201	Mimosa myriadenia	31	0.964	408	100	96.37
1202	Mimosa pigra	less than 25 occurrences
1203	Mimosa platycarpa	72	0.973	428	100	97.25
1204	Mimosa pudica	less than 25 occurrences
1205	Mimosa tenuiflora	77	0.968	296	100	96.75
1206	Mimosa watsonii	75	0.958	413	100	95.81
1207	Minquartia guianensis	131	0.946	442	99.242	95.36
1208	Mollinedia costaricensis	115	0.978	354	100	97.83
1209	Mollinedia viridiflora	453	0.912	401	96.247	94.95
1210	Momordica charantia	less than 25 occurrences
1211	Monnina ciliolata	148	0.968	359	100	96.79
1212	Monnina xalapensis	541	0.901	224	99.448	90.65
1213	Montanoa grandiflora	74	0.956	421	100	95.6
1214	Montanoa leucantha	368	0.871	527	93.817	93.2
1215	Montanoa tomentosa	384	0.889	411	97.638	91.28
1216	Morella cerifera	626	0.88	341	99.034	89.08
1217	Morinda panamensis	184	0.919	365	98.404	93.5
1218	Morisonia americana	204	0.912	373	98.529	92.7
1219	Mortoniella pittieri	30	0.99	442	100	99.01
1220	Mortoniodendron anisophyllum	131	0.967	405	98.45	98.26
1221	Mortoniodendron vestitum	36	0.985	368	100	98.54
1222	Morus celtidifolia	91	0.928	496	98.901	93.84
1223	Mosannona depressa	448	0.882	609	91.63	96.59
1224	Mosquitoxylum jamaicense	225	0.901	316	99.563	90.56
1225	Mouriri gleasoniana	107	0.943	363	99.048	95.17
1226	Mouriri myrtilloides	278	0.862	321	99.615	86.54
1227	Moutabea gentryi	38	0.995	423	100	99.53
1228	Mucuna holtonii	177	0.961	471	98.857	97.23
1229	Muntingia calabura	less than 25 occurrences
1230	Myrcia gatunensis	42	0.998	488	100	99.83
1231	Myrcia splendens	580	0.954	480	97.731	97.65
1232	Myrcianthes fragrans	366	0.962	385	99.44	96.73
1233	Myrciaria floribunda	250	0.881	397	96.761	91.32
1234	Myriocarpa bifurca	72	0.966	363	100	96.63
1235	Myriocarpa longipes	596	0.948	520	98.311	96.49
1236	Myrospermum frutescens	172	0.941	329	100	94.1
1237	Myrsine coriacea	877	0.821	266	97.267	84.78
1238	Myrsine juergensenii	293	0.928	220	99.662	93.07
1239	Naucleopsis capirensis	56	0.979	394	100	97.91
1240	Naucleopsis naga	85	0.955	374	98.824	96.68
1241	Naucleopsis ulei	63	0.948	468	100	94.79
1242	Nectandra ambigens	53	0.983	387	100	98.3
1243	Nectandra cissiflora	28	0.963	474	100	96.29
1244	Nectandra coriacea	398	0.891	536	93.165	95.92
1245	Nectandra cufodontisii	83	0.997	509	100	99.68
1246	Nectandra cuspidata	178	0.812	644	87.222	93.88
1247	Nectandra hihua	218	0.72	430	91.628	80.34
1248	Nectandra lineata	131	0.915	520	96.154	95.31
1249	Nectandra longicaudata	72	0.957	322	100	95.74
1250	Nectandra lundellii	62	0.982	353	100	98.25
1251	Nectandra martinicensis	105	0.917	580	94.286	97.42
1252	Nectandra membranacea	258	0.905	415	97.255	93.14
1253	Nectandra purpurea	25	0.997	410	100	99.67
1254	Nectandra reticulata	231	0.969	457	99.127	97.73
1255	Nectandra salicifolia	930	0.922	535	96.992	95.21
1256	Nectandra turbacensis	147	0.963	442	100	96.22
1257	Nectandra umbrosa	205	0.939	325	99.015	94.87
1258	Neea amplifolia	136	0.944	487	97.059	97.3
1259	Neea choriophylla	94	0.933	329	100	93.24
1260	Neea delicatula	39	0.982	516	100	98.21
1261	Neea laetevirens	198	0.934	387	98.421	95.01
1262	Neea psychotrioides	515	0.937	475	98.608	95.06
1263	Neea stenophylla	29	0.977	450	100	97.7
1264	Neea tenuis	32	0.97	480	100	96.9
1265	Neomillspaughia emarginata	291	0.96	227	100	96
1266	Nertera granadensis	161	0.948	300	100	94.76
1267	Neurolaena lobata	less than 25 occurrences
1268	Nissolia fruticosa	438	0.946	556	97.483	97.11
1269	Nyssa sylvatica	120	0.98	383	100	97.95
1270	Ochroma pyramidale	289	0.736	448	92.606	80.96
1271	Ocotea acuminatissima	78	0.978	345	100	97.74
1272	Ocotea atirrensis	356	0.962	262	100	96.19
1273	Ocotea austinii	65	0.997	415	100	99.67
1274	Ocotea botrantha	49	0.972	467	100	97.2
1275	Ocotea cernua	409	0.933	510	97.543	95.72
1276	Ocotea dendrodaphne	256	0.92	382	97.266	94.66
1277	Ocotea effusa	80	0.965	405	100	96.43
1278	Ocotea endresiana	66	0.985	391	100	98.52
1279	Ocotea floribunda	97	0.89	410	98.99	90
1280	Ocotea helicterifolia	242	0.908	332	99.167	91.67
1281	Ocotea heydeana	47	0.965	420	100	96.52
1282	Ocotea holdridgeana	38	0.997	428.5	100	99.68
1283	Ocotea insularis	314	0.919	451	96.091	95.8
1284	Ocotea klotzschiana	43	0.991	376.5	100	99.06
1285	Ocotea laetevirens	140	0.972	284	100	97.13
1286	Ocotea leucoxylon	230	0.906	340	98.261	92.29
1287	Ocotea macropoda	45	0.968	539	100	96.75
1288	Ocotea meziana	120	0.982	366	100	98.15
1289	Ocotea mollicella	31	0.997	452	100	99.71
1290	Ocotea mollifolia	88	0.976	356	100	97.55
1291	Ocotea oblonga	98	0.911	462	97.917	93.17
1292	Ocotea puberula	91	0.924	419	100	92.34
1293	Ocotea rubriflora	64	0.97	331	100	96.97
1294	Ocotea sinuata	133	0.95	312	100	95.03
1295	Ocotea stenoneura	42	0.993	322	100	99.28
1296	Ocotea tenera	86	0.981	229	100	98.11
1297	Ocotea veraguensis	349	0.895	388	96.96	92.56
1298	Ocotea whitei	146	0.973	261	100	97.28
1299	Odontadenia macrantha	184	0.909	428	97.802	93.06
1300	Odontadenia puncticulosa	120	0.913	353	99.174	92.01
1301	Odontadenia verrucosa	89	0.943	415	100	94.28
1302	Oenocarpus mapora	103	0.939	322	100	93.91
1303	Olmediella betschleriana	96	0.982	373	100	98.15
1304	Omphalea diandra	153	0.922	387	99.286	92.87
1305	Oreopanax capitatus	440	0.967	425	99.771	96.88
1306	Oreopanax echinops	109	0.941	291	99.083	95.06
1307	Oreopanax liebmannii	98	0.946	354	98.969	95.63
1308	Oreopanax oerstedianus	85	0.994	405	100	99.36
1309	Oreopanax peltatus	121	0.912	344	100	91.12
1310	Oreopanax sanderianus	82	0.976	418	100	97.61
1311	Oreopanax striatus	25	0.997	550	100	99.65
1312	Oreopanax xalapensis	581	0.919	243	99.302	92.55
1313	Ormosia coccinea	92	0.956	344	100	95.56
1314	Ormosia isthmensis	34	0.973	426	100	97.31
1315	Ormosia macrocalyx	87	0.916	529	98.851	92.73
1316	Ormosia velutina	29	0.967	364	100	96.72
1317	Orthion malpighiifolium	33	0.984	466	100	98.35
1318	Orthion subsessile	83	0.982	357	100	98.21
1319	Ossaea macrophylla	144	0.944	404	100	94.38
1320	Ostrya virginiana	379	0.893	258	99.208	90.11
1321	Otoba acuminata	30	0.982	459	100	98.16
1322	Otoba latialata	65	0.965	358	100	96.45
1323	Otoba novogranatensis	230	0.92	375	98.69	93.36
1324	Otoba parvifolia	36	0.952	339	100	95.14
1325	Ottoschulzia pallida	42	0.988	564	100	98.84
1326	Ouratea lucens	571	0.96	396	99.465	96.53
1327	Ouratea mexicana	34	0.978	376	100	97.77
1328	Ouratea nitida	176	0.904	490	95.906	94.42
1329	Ouratea prominens	103	0.987	441	100	98.73
1330	Ouratea valerioi	55	0.977	361	100	97.7
1331	Oxandra longipetala	40	0.972	343	100	97.17
1332	Oxandra panamensis	31	0.974	426	100	97.43
1333	Pachira aquatica	520	0.93	483	97.451	95.71
1334	Pachira quinata	163	0.917	339	98.726	92.99
1335	Pachira sessilis	102	0.969	328	100	96.91
1336	Pachyrhizus erosus	465	0.947	387	98.908	95.76
1337	Pachythamnus crassirameus	25	0.993	465	100	99.34
1338	Palicourea alajuelensis	36	0.996	503	100	99.582
1339	Palicourea beachiana	43	0.989	380	100	98.9
1340	Palicourea calidicola	56	0.988	400	100	98.8
1341	Palicourea crocea	129	0.894	541	92.366	97.01
1342	Palicourea eurycarpa	65	0.986	299	100	98.55
1343	Palicourea guianensis	586	0.865	487	95.009	91.46
1344	Palicourea hondensis	105	0.98	325	100	97.95
1345	Palicourea padifolia	629	0.925	226	99.352	93.12
1346	Palicourea psychotrioides	28	0.996	523	100	99.57
1347	Palicourea tetragona	441	0.905	268	99.32	91.21
1348	Palicourea umbelliformis	46	0.987	521	100	98.71
1349	Panopsis costaricensis	68	0.996	496	100	99.63
1350	Parathesis amplifolia	29	0.992	564	100	99.22
1351	Parathesis chiapensis	71	0.986	468	100	98.54
1352	Parathesis cubana	171	0.913	355	99.415	91.9
1353	Parathesis leptopa	48	0.978	322	100	97.833
1354	Parathesis sessilifolia	47	0.971	456	100	97.13
1355	Parathesis villosa	62	0.979	419	100	97.84
1356	Parmentiera aculeata	318	0.897	562	94.118	95.6
1357	Passiflora ambigua	176	0.908	540	94.944	95.8
1358	Passiflora auriculata	330	0.862	453	95.692	90.43
1359	Passiflora coriacea	276	0.879	316	92	95.88
1360	Passiflora nitida	104	0.895	466	96.117	93.3
1361	Passiflora oerstedii	140	0.877	386	97.183	90.5
1362	Passiflora pittieri	46	0.965	427	100	96.48
1363	Passiflora quadrangularis	165	0.896	503	94.444	95.13
1364	Passiflora vitifolia	542	0.866	553	92.322	94.22
1365	Paullinia alata	98	0.86	454	98.99	86.95
1366	Paullinia bracteosa	139	0.907	451	97.037	93.53
1367	Paullinia costaricensis	138	0.957	519	98.551	97.11
1368	Paullinia costata	121	0.959	308	100	95.89
1369	Paullinia cururu	365	0.902	409	98.575	91.53
1370	Paullinia fibrigera	45	0.992	476	100	99.21
1371	Paullinia fuscescens	less than 25 occurrences
1372	Paullinia granatensis	41	0.967	312	100	96.66
1373	Paullinia ingifolia	33	0.993	458	100	99.3
1374	Paullinia pinnata	410	0.885	521	94.118	94.33
1375	Paullinia pterocarpa	77	0.931	319	100	93.095
1376	Paullinia rugosa	91	0.973	389	100	97.3
1377	Paullinia serjaniifolia	115	0.894	363	99.138	90.3
1378	Paullinia sessiliflora	84	0.948	404	100	94.83
1379	Pausandra trianae	189	0.931	403	98.93	94.19
1380	Pavonia dasypetala	62	0.979	417	100	97.93
1381	Peltogyne purpurea	44	0.991	453	100	99.09
1382	Pentaclethra macroloba	169	0.953	367	99.405	95.85
1383	Pentagonia macrophylla	159	0.955	401	98.773	96.76
1384	Pera arborea	140	0.887	368	98.561	90.11
1385	Perebea angustifolia	68	0.938	465	98.529	95.2
1386	Perebea hispidula	81	0.991	326	100	99.11
1387	Perebea xanthochyma	250	0.899	445	96	93.83
1388	Pereskia lychnidiflora	105	0.974	312	100	97.4
1389	Pereskiopsis diguetii	68	0.962	352	100	96.16
1390	Perrottetia longistylis	151	0.924	256	100	92.4
1391	Perrottetia ovata	95	0.979	356	100	97.897
1392	Persea americana	less than 25 occurrences
1393	Persea caerulea	182	0.904	319	99.435	90.95
1394	Persea donnell-smithii	fail to generate the model
1395	Persea hintonii	46	0.968	408	100	96.75
1396	Persea liebmannii	141	0.907	368	98.582	92.06
1397	Persea rigens	42	0.955	416	100	95.49
1398	Persea schiedeana	128	0.922	361	98.425	93.8
1399	Persea vesticula	48	0.985	362	100	98.52
1400	Perymenium grande	162	0.939	377	99.359	94.52
1401	Petrea volubilis	769	0.938	467	97.379	96.37
1402	Phenax mexicanus	135	0.955	303	100	95.5
1403	Philodendron sagittifolium	333	0.866	358	96.97	89.61
1404	Philodendron seguine	45	0.988	371	100	98.745
1405	Pholidostachys pulchra	64	0.981	356	100	98.04
1406	Photinia microcarpa	55	0.931	294	100	93.13
1407	Phyllanthus acuminatus	less than 25 occurrences
1408	Phyllanthus botryanthus	33	0.976	402	100	97.63
1409	Phyllanthus mocinianus	174	0.891	507	95.294	93.75
1410	Phyllanthus skutchii	38	0.963	180	100	96.248
1411	Phyllonoma laticuspis	166	0.955	280	100	95.51
1412	Phyllonoma ruscifolia	61	0.981	352	100	98.11
1413	Phyllostylon brasiliense	32	0.962	517	100	96.23
1414	Phyllostylon rhamnoides	36	0.975	377	100	97.495
1415	Picramnia antidesma	501	0.963	415	99.198	97.08
1416	Picramnia latifolia	123	0.929	376	99.16	93.71
1417	Picramnia teapensis	166	0.967	310	100	96.67
1418	Pilocarpus racemosus	100	0.946	498	99	95.53
1419	Pimenta dioica	83	0.886	306	100	88.56
1420	Pinus ayacahuite	163	0.946	309	99.387	95.17
1421	Pinus caribaea	146	0.896	353	97.902	91.72
1422	Pinus devoniana	248	0.897	329	98.78	90.91
1423	Pinus douglasiana	137	0.925	344	98.54	93.98
1424	Pinus leiophylla	585	0.89	263	98.793	90.22
1425	Pinus maximinoi	228	0.911	311	99.561	91.54
1426	Pinus montezumae	295	0.929	293	98.639	94.28
1427	Pinus oocarpa	519	0.876	305	98.263	89.35
1428	Pinus pseudostrobus	614	0.902	224	99.674	90.5
1429	Pinus tecunumanii	241	0.945	363	98.326	96.19
1430	Pinus teocote	370	0.887	240	99.729	89
1431	Pinzona coriacea	78	0.935	417	98.701	94.75
1432	Piper aduncum	less than 25 occurrences
1433	Piper aequale	403	0.877	505	93.267	94.37
1434	Piper amalago	less than 25 occurrences
1435	Piper arboreum	less than 25 occurrences
1436	Piper auritum	926	0.869	319	93.275	93.63
1437	Piper biseriatum	103	0.977	358	99.029	98.67
1438	Piper cenocladum	80	0.976	438	100	97.56
1439	Piper colonense	73	0.939	299	100	93.89
1440	Piper cordulatum	49	0.986	272	100	98.58
1441	Piper fimbriulatum	88	0.936	349	97.727	95.834
1442	Piper glabrescens	190	0.904	361	97.884	92.48
1443	Piper grande	117	0.905	344	100	90.53
1444	Piper hispidum	less than 25 occurrences
1445	Piper imperiale	105	0.926	395	99.048	93.51
1446	Piper jacquemontianum	439	0.855	556	92.466	92.93
1447	Piper lapathifolium	47	0.993	410	100	99.23
1448	Piper marginatum	621	0.94	442	97.373	96.55
1449	Piper multiplinervium	129	0.915	467	96.875	94.64
1450	Piper obliquum	239	0.867	497	94.118	92.54
1451	Piper ottoniifolium	54	0.967	412	100	96.66
1452	Piper peltatum	486	0.867	228	94.387	92.35
1453	Piper prismaticum	68	0.994	461	100	99.42
1454	Piper pseudofuligineum	368	0.888	522	93.803	94.91
1455	Piper psilorhachis	132	0.891	380	100	89.11
1456	Piper reticulatum	153	0.875	317	100	87.45
1457	Piper sancti-felicis	fail to generate the model
1458	Piper sanctum	220	0.864	434	96.313	90.11
1459	Piper schiedeanum	175	0.876	382	97.714	89.84
1460	Piper subsessilifolium	120	0.921	450	97.5	94.62
1461	Piper umbellatum	467	0.807	439	93.506	87.19
1462	Piper yucatanense	190	0.88	578	92.593	95.39
1463	Piper zacatense	46	0.978	458	100	97.81
1464	Piptadenia flava	199	0.94	261	100	94
1465	Piptadenia obliqua	146	0.983	433	99.291	99.04
1466	Piptocarpha poeppigiana	163	0.926	418	97.576	94.97
1467	Piptocoma discolor	144	0.916	312	100	91.58
1468	Piranhea mexicana	47	0.997	551	100	99.65
1469	Piscidia carthagenensis	108	0.942	307	100	94.2
1470	Piscidia grandifolia	121	0.946	277	100	94.58
1471	Piscidia piscipula	404	0.859	249	99.252	86.56
1472	Pisonia aculeata	32	0.984	440	100	98.41
1473	Pistacia mexicana	244	0.884	289	99.587	88.73
1474	Pithecellobium dulce	694	0.94	440	98.08	95.93
1475	Pithecellobium lanceolatum	672	0.952	479	98.797	96.37
1476	Pithecellobium unguis-cati	fail to generate the model
1477	Platymiscium dimorphandrum	65	0.897	353	100	89.71
1478	Platymiscium lasiocarpum	33	0.977	477	100	97.74
1479	Platymiscium pinnatum	129	0.906	380	99.219	91.31
1480	Platymiscium yucatanum	97	0.927	424	100	92.73
1481	Platypodium elegans	56	0.954	420	100	95.35
1482	Pleonotoma variabilis	131	0.844	373	96.124	88.19
1483	Pleuranthodendron lindenii	404	0.923	408	97.727	94.53
1484	Plukenetia stipellata	104	0.961	409	98.039	98.08
1485	Plumeria obtusa	158	0.932	341	100	93.17
1486	Plumeria rubra	692	0.863	451	89.763	96.49
1487	Podachaenium eminens	267	0.872	346	98.113	89.1
1488	Podocarpus guatemalensis	126	0.921	429	97.6	94.51
1489	Podocarpus matudae	176	0.94	336	98.87	95.06
1490	Podocarpus oleifolius	229	0.905	282	98.673	91.84
1491	Podopterus cordifolius	29	0.997	503	100	99.65
1492	Podopterus mexicanus	167	0.927	294	99.394	93.32
1493	Poeppigia procera	158	0.928	205	100	92.78
1494	Poikilacanthus macranthus	89	0.972	361	100	97.18
1495	Polybotrya osmundacea	120	0.912	511	97.5	93.65
1496	Posoqueria coriacea	113	0.891	425	97.345	91.74
1497	Posoqueria grandiflora	52	0.989	367	100	98.89
1498	Posoqueria latifolia	740	0.912	463	97.805	93.37
1499	Poulsenia armata	239	0.903	494	94.468	95.85
1500	Pourouma bicolor	340	0.887	480	96.188	92.47
1501	Pourouma minor	83	0.939	303	100	93.9
1502	Pouteria campechiana	43	0.965	344	100	96.45
1503	Pouteria durlandii	52	0.989	425	100	98.9
1504	Pouteria reticulata	46	0.978	377	100	97.83
1505	Pouzolzia obliqua	85	0.914	440	98.81	92.55
1506	Pradosia atroviolacea	27	0.98	394	100	98.03
1507	Prestoea acuminata	109	0.951	364	99.091	96.02
1508	Prestoea decurrens	122	0.923	382	99.174	93.09
1509	Prestonia mexicana	301	0.876	249	93.127	94.44
1510	Prestonia portobellensis	323	0.898	400	96.805	93.02
1511	Prioria copaifera	93	0.968	314	100	96.82
1512	Pristimera celastroides	300	0.812	293	95.27	85.92
1513	Prockia crucis	318	0.929	479	98.101	94.77
1514	Prosopis juliflora	329	0.863	254	98.684	87.55
1515	Prosthecidiscus guatemalensis	79	0.937	371	100	93.65
1516	Protium confusum	291	0.911	297	98.282	92.76
1517	Protium copal	437	0.873	584	91.855	95.39
1518	Protium costaricense	146	0.956	306	99.32	96.23
1519	Protium glabrescens	27	0.983	452	100	98.34
1520	Protium glabrum	297	0.928	315	98.667	94.15
1521	Protium multiramiflorum	94	0.979	378	100	97.91
1522	Protium panamense	190	0.973	370	99.474	97.78
1523	Protium pittieri	27	0.995	352	100	99.54
1524	Protium ravenii	126	0.987	401	100	98.69
1525	Protium tenuifolium	173	0.934	338	98.857	94.57
1526	Prunus brachybotrya	330	0.898	317	98.171	91.57
1527	Prunus lundelliana	48	0.989	585	100	98.85
1528	Prunus rhamnoides	131	0.955	296	100	95.44
1529	Prunus samydoides	25	0.984	289	100	98.43
1530	Prunus serotina	721	0.84	440	93.343	90.66
1531	Pseudobombax ellipticum	321	0.947	524	97.196	97.54
1532	Pseudobombax septenatum	114	0.923	462	98.214	94.01
1533	Pseudolmedia glabrata	287	0.917	289	99.65	92.01
1534	Pseudolmedia laevigata	84	0.909	500	98.765	92.13
1535	Pseudolmedia laevis	41	0.946	438	100	94.59
1536	Pseudolmedia spuria	200	0.909	289	100	90.85
1537	Psidium friedrichsthalianum	58	0.911	399	100	91.085
1538	Psidium guajava	less than 25 occurrences
1539	Psidium guineense	427	0.887	270	94.313	94.39
1540	Psidium sartorianum	323	0.925	498	97.17	95.28
1541	Psiguria warscewiczii	225	0.921	459	97.333	94.69
1542	Psychotria panamensis	28	0.997	443	100	99.65
1543	Pterocarpus acapulcensis	65	0.968	396	100	96.72
1544	Pterocarpus officinalis	145	0.89	364	99.286	89.69
1545	Pterocarpus orbiculatus	39	0.983	398	100	98.3
1546	Pterocarpus rohrii	296	0.882	523	93.127	95.07
1547	Quadrella incana	79	0.977	442	100	97.65
1548	Quadrella odoratissima	155	0.936	318	100	93.58
1549	Qualea paraensis	29	0.92	432	96.552	95.39
1550	Qualea polychroma	37	0.992	343	100	99.176
1551	Quararibea asterolepis	106	0.939	517	97.143	96.76
1552	Quararibea funebris	301	0.901	387	95.973	94.12
1553	Quararibea ochrocalyx	32	0.999	483	100	99.86
1554	Quararibea pterocalyx	36	0.975	318	100	97.47
1555	Quassia amara	263	0.911	505	96.169	94.92
1556	Quercus acutifolia	264	0.9	310	98.864	91.13
1557	Quercus benthamii	152	0.968	317	99.338	97.45
1558	Quercus candicans	378	0.903	303	99.194	91.13
1559	Quercus castanea	960	0.886	242	99.372	89.29
1560	Quercus conspersa	26	0.96	333	100	95.96
1561	Quercus copeyensis	32	0.998	360	100	99.78
1562	Quercus cortesii	80	0.954	313	100	95.35
1563	Quercus costaricensis	84	0.996	275	100	99.59
1564	Quercus crassifolia	664	0.907	273	99.397	91.29
1565	Quercus crassipes	376	0.954	218	100	95.38
1566	Quercus crispipilis	151	0.997	418	100	99.65
1567	Quercus elliptica	327	0.893	337	97.239	92.06
1568	Quercus gentryi	136	0.938	388	99.265	94.49
1569	Quercus germana	106	0.972	261	100	97.18
1570	Quercus insignis	104	0.936	339	100	93.62
1571	Quercus lancifolia	92	0.933	309	100	93.24
1572	Quercus laurina	690	0.913	333	97.238	94.07
1573	Quercus magnoliifolia	627	0.88	298	99.052	89.1
1574	Quercus obtusata	794	0.885	310	97.985	90.51
1575	Quercus oleoides	357	0.899	420	96.629	93.21
1576	Quercus peduncularis	379	0.894	269	98.942	90.4
1577	Quercus polymorpha	284	0.937	316	98.944	94.77
1578	Quercus rugosa	752	0.884	429	93.617	94.88
1579	Quercus salicifolia	264	0.908	309	99.24	91.52
1580	Quercus sapotifolia	293	0.931	267	99.655	93.41
1581	Quercus scytophylla	271	0.904	329	98.551	91.8
1582	Quercus sebifera	88	0.952	361	100	95.17
1583	Quercus seemannii	96	0.994	328	100	99.42
1584	Quercus segoviensis	239	0.953	276	99.58	95.74
1585	Quercus skinneri	98	0.944	367	100	94.393
1586	Quercus vicentensis	27	0.985	503	100	98.47
1587	Quercus xalapensis	117	0.956	317	100	95.53
1588	Quetzalia occidentalis	60	0.982	366	100	98.16
1589	Quiina cruegeriana	39	0.99	472	100	98.962
1590	Quiina macrophylla	57	0.98	366	100	98
1591	Randia aculeata	less than 25 occurrences
1592	Randia altiscandens	50	0.977	535	100	97.72
1593	Randia armata	515	0.903	365	98.814	91.43
1594	Randia brenesii	59	0.983	391	100	98.34
1595	Randia capitata	130	0.906	332	99.231	91.34
1596	Randia echinocarpa	77	0.961	319	100	96.08
1597	Randia laevigata	53	0.944	335	100	94.3
1598	Randia longiloba	165	0.949	312	100	94.92
1599	Randia matudae	80	0.944	356	98.75	95.67
1600	Randia monantha	158	0.914	383	97.351	93.99
1601	Randia nicaraguensis	45	0.988	402	100	98.847
1602	Randia obcordata	113	0.951	354	100	95.05
1603	Randia tetracantha	81	0.946	281	100	94.61
1604	Randia thurberi	163	0.93	360	98.101	94.86
1605	Randia truncata	80	0.979	376	100	97.92
1606	Rauvolfia littoralis	87	0.966	410	100	96.63
1607	Rauvolfia purpurascens	28	0.983	424	100	98.26
1608	Rauvolfia tetraphylla	1021	0.925	428	98.193	94.28
1609	Recchia mexicana	48	0.989	341	100	98.94
1610	Rehdera trinervis	158	0.958	301	99.355	96.4
1611	Reinhardtia gracilis	227	0.929	354	98.214	94.7
1612	Reinhardtia latisecta	37	0.97	447	100	97
1613	Renealmia alpinia	135	0.825	446	94.853	87.63
1614	Rhamnus serrata	111	0.951	359	100	95.07
1615	Rhizophora mangle	690	0.897	554	93.949	95.74
1616	Rhodospatha wendlandii	185	0.895	418	97.312	92.16
1617	Rhodostemonodaphne kunthiana	54	0.913	395	100	91.3
1618	Rhus schiedeana	165	0.935	332	97.59	95.93
1619	Richeria dressleri	61	0.978	447	100	97.75
1620	Richeria obovata	26	0.993	479	100	99.31
1621	Rinorea dasyadena	129	0.95	342	100	94.95
1622	Rinorea deflexiflora	129	0.955	271	100	95.47
1623	Rinorea guatemalensis	232	0.925	406	96.552	95.98
1624	Rinorea hummelii	367	0.913	336	97.26	94.05
1625	Rinorea paniculata	50	0.944	439	98	96.36
1626	Rinorea squamata	214	0.945	344	99.533	94.92
1627	Robinsonella mirandae	115	0.991	395	100	99.11
1628	Robinsonella speciosa	29	0.966	344	100	96.65
1629	Rogiera amoena	245	0.949	268	99.595	95.34
1630	Rogiera cordata	90	0.961	409	98.889	97.24
1631	Rogiera stenosiphon	108	0.958	418	100	95.73
1632	Roldana eriophylla	53	0.977	407	100	97.68
1633	Roldana schaffneri	60	0.983	447	100	98.32
1634	Rollinia mucosa	86	0.934	660	95.238	98.08
1635	Rollinia pittieri	63	0.975	451	100	97.47
1636	Rosenbergiodendron formosum	59	0.959	390	100	95.92
1637	Roupala glaberrima	91	0.982	279	100	98.21
1638	Roupala montana	284	0.952	361	97.849	97.39
1639	Rourea adenophora	45	0.993	543	100	99.27
1640	Rourea glabra	380	0.943	480	96.533	97.78
1641	Ruagea glabra	165	0.938	386	99.383	94.42
1642	Rudgea cornifolia	285	0.891	376	97.509	91.56
1643	Rudgea pittieri	47	0.993	429	100	99.34
1644	Rudgea raveniana	60	0.999	381	100	99.86
1645	Rudgea reducticalyx	73	0.989	367	100	98.88
1646	Rudgea skutchii	94	0.933	384	98.913	94.31
1647	Ruprechtia fusca	186	0.96	325	99.468	96.54
1648	Ruprechtia pallida	74	0.963	412	100	96.33
1649	Ruptiliocarpon caracolito	80	0.986	364	100	98.64
1650	Ruyschia phylladenia	63	0.991	392	100	99.09
1651	Ryania speciosa	248	0.901	483	94.355	95.76
1652	Sabal mauritiiformis	78	0.99	536	100	98.962
1653	Sabal mexicana	116	0.855	401	97.368	88.1
1654	Sabal yapa	59	0.954	404	100	95.4
1655	Sabicea panamensis	496	0.88	440	94.919	93.02
1656	Sabicea villosa	309	0.9	515	95.192	94.73
1657	Sacoglottis ovicarpa	36	0.986	368	100	98.57
1658	Sacoglottis trichogyna	65	0.981	367	100	98.05
1659	Sageretia elegans	162	0.932	462	100	93.21
1660	Salacia cordata	97	0.902	495	95.918	94.23
1661	Salacia multiflora	37	0.975	497	100	97.5
1662	Salacia petenensis	65	0.995	519	100	99.54
1663	Salix bonplandiana	334	0.865	440	96.439	90.03
1664	Sambucus canadensis	117	0.916	325	99.115	92.48
1665	Samyda mexicana	40	0.994	358	100	99.39
1666	Sapindus saponaria	less than 25 occurrences
1667	Sapium glandulosum	81	0.943	467	100	94.26
1668	Sapium lateriflorum	81	0.965	405	98.765	97.73
1669	Sapium laurifolium	123	0.911	523	97.521	93.58
1670	Sapium macrocarpum	220	0.847	388	95.853	88.84
1671	Sapium pachystachys	41	0.984	407	100	98.39
1672	Sapranthus campechianus	117	0.924	309	100	92.43
1673	Sapranthus microcarpus	110	0.942	365	100	94.2
1674	Sapranthus palanga	68	0.99	409	100	99.02
1675	Sapranthus violaceus	107	0.953	331	100	95.28
1676	Sarcaulus brasiliensis	59	0.961	431	100	96.06
1677	Sarcopera sessiliflora	83	0.955	335	100	95.5
1678	Saurauia angustifolia	39	0.98	412	100	98.02
1679	Saurauia kegeliana	67	0.991	414	100	99.11
1680	Saurauia laevigata	29	0.963	614	100	96.25
1681	Saurauia leucocarpa	53	0.983	464	100	98.29
1682	Saurauia madrensis	37	0.995	456	100	99.53
1683	Saurauia matudae	25	0.996	338	100	99.62
1684	Saurauia montana	162	0.984	295	100	98.41
1685	Saurauia oreophila	44	0.989	317	100	98.89
1686	Saurauia rubiformis	91	0.987	302	100	98.702
1687	Saurauia scabrida	215	0.951	286	100	95.08
1688	Saurauia waldheimii	71	0.994	393	100	99.4
1689	Saurauia yasicae	295	0.887	381	98.316	90.31
1690	Savia sessiliflora	42	0.919	504	97.619	94.28
1691	Schefflera morototoni	150	0.919	486	94.631	97.25
1692	Schizolobium parahyba	156	0.88	372	96.753	91.18
1693	Schlegelia fastigiata	120	0.959	331	100	95.89
1694	Schlegelia nicaraguensis	77	0.939	328	100	93.85
1695	Schoepfia schreberi	151	0.941	321	99.315	94.73
1696	Schoepfia vacciniiflora	57	0.989	357	100	98.9
1697	Sebastiania adenophora	146	0.953	424	100	95.3
1698	Sebastiania cruenta	32	0.994	531	100	99.38
1699	Sebastiania pavoniana	160	0.948	429	98.693	96.09
1700	Securidaca diversifolia	less than 25 occurrences
1701	Securidaca sylvestris	114	0.826	309	96.46	86.03
1702	Selysia prunifera	151	0.932	455	98.639	94.56
1703	Semialarium mexicanum	367	0.867	529	92.351	94.33
1704	Senecio deppeanus	151	0.933	338	99.333	93.98
1705	Senna alata	less than 25 occurrences
1706	Senna atomaria	843	0.867	501	94.68	91.95
1707	Senna dariensis	105	0.938	331	100	93.79
1708	Senna fruticosa	228	0.919	532	96.46	95.42
1709	Senna guatemalensis	80	0.954	321	100	95.43
1710	Senna hirsuta	less than 25 occurrences
1711	Senna holwayana	184	0.946	366	99.457	95.07
1712	Senna mollissima	105	0.963	336	100	96.3
1713	Senna pallida	718	0.956	393	99.727	95.89
1714	Senna papillosa	317	0.919	506	96.594	95.32
1715	Senna racemosa	379	0.906	292	99.459	91.17
1716	Senna siamea	40	0.913	486	97.5	93.74
1717	Senna skinneri	226	0.913	290	99.095	92.21
1718	Senna spectabilis	105	0.853	263	99.038	86.18
1719	Serjania atrolineata	168	0.759	458	91.463	84.38
1720	Serjania brachycarpa	57	0.981	409	100	98.1
1721	Serjania grosii	57	0.875	299	100	87.42
1722	Serjania lobulata	109	0.953	283	100	95.28
1723	Serjania macrocarpa	103	0.945	344	100	94.54
1724	Serjania mexicana	less than 25 occurrences
1725	Serjania paucidentata	37	0.931	533	97.222	95.8
1726	Serjania racemosa	less than 25 occurrences
1727	Serjania rhombea	140	0.922	342	100	92.17
1728	Serjania schiedeana	71	0.96	302	100	95.96
1729	Serjania triquetra	377	0.87	372	97.849	89.16
1730	Sida acuta	less than 25 occurrences
1731	Sida rhombifolia	less than 25 occurrences
1732	Sidastrum paniculatum	54	0.981	506	100	98.08
1733	Sideroxylon capiri	325	0.87	284	99.383	87.6
1734	Sideroxylon celastrinum	242	0.86	360	98.261	87.67
1735	Sideroxylon contrerasii	39	0.905	370	100	90.48
1736	Sideroxylon foetidissimum	119	0.916	287	100	91.6
1737	Sideroxylon obtusifolium	243	0.869	463	95.781	91.07
1738	Sideroxylon salicifolium	232	0.913	439	98.276	93.02
1739	Sideroxylon tepicense	37	0.941	388	100	94.04
1740	Simarouba amara	321	0.926	462	98.071	94.5
1741	Simira maxonii	77	0.984	422	100	98.38
1742	Simira rhodoclada	28	0.938	529	96.429	97.32
1743	Simira salvadorensis	95	0.892	377	100	89.176
1744	Sinclairia discolor	119	0.915	391	98.305	93.22
1745	Sinclairia sublobata	76	0.947	387	100	94.68
1746	Siparuna cuspidata	122	0.916	487	96.063	95.52
1747	Siparuna gesnerioides	277	0.934	298	99.638	93.72
1748	Siparuna grandiflora	198	0.936	288	100	93.61
1749	Siparuna guianensis	299	0.877	500	94.949	92.71
1750	Siparuna pauciflora	257	0.951	350	99.24	95.8
1751	Siparuna thecaphora	820	0.925	445	98.286	94.2
1752	Sloanea brenesii	32	0.997	444	100	99.72
1753	Sloanea faginea	75	0.986	425	100	98.56
1754	Sloanea guianensis	75	0.905	426	98.667	91.75
1755	Sloanea medusula	77	0.932	473	97.368	95.76
1756	Sloanea meianthera	43	0.954	425	100	95.33
1757	Sloanea terniflora	209	0.896	306	98.507	91.08
1758	Sloanea tuerckheimii	149	0.92	434	98.026	93.91
1759	Sloanea zuliaensis	68	0.964	356	100	96.33
1760	Smallanthus maculatus	360	0.935	417	98.023	95.5
1761	Smilax domingensis	427	0.913	439	97.17	94.15
1762	Smilax mollis	601	0.946	469	97.338	97.25
1763	Smilax officinalis	194	0.942	327	98.438	95.72
1764	Socratea exorrhiza	156	0.908	342	99.359	91.44
1765	Solanum aligerum	169	0.953	293	99.408	95.86
1766	Solanum americanum	less than 25 occurrences
1767	Solanum aphyodendron	440	0.865	293	99.089	87.36
1768	Solanum arboreum	341	0.88	489	94.412	93.55
1769	Solanum argenteum	66	0.975	324	100	97.53
1770	Solanum asperolanatum	124	0.961	331	100	96.05
1771	Solanum brevipedicellatum	34	0.974	389	100	97.33
1772	Solanum extensum	35	0.96	397	100	95.98
1773	Solanum hayesii	188	0.955	296	99.479	95.97
1774	Solanum hazenii	294	0.919	297	98.625	93.29
1775	Solanum hirtum	less than 25 occurrences
1776	Solanum jamaicense	388	0.947	492	98.698	96.05
1777	Solanum nigricans	227	0.941	246	100	94.05
1778	Solanum nudum	less than 25 occurrences
1779	Solanum rugosum	203	0.883	328	99	89.29
1780	Solanum schlechtendalianum	200	0.926	496	97.03	95.54
1781	Solanum torvum	less than 25 occurrences
1782	Solanum umbellatum	less than 25 occurrences
1783	Solanum wendlandii	146	0.874	368	98.63	88.75
1784	Sorocea affinis	179	0.95	317	99.432	95.55
1785	Sorocea pubivena	253	0.908	442	94.779	95.95
1786	Sorocea trophoides	180	0.964	340	99.429	96.92
1787	Spachea correae	44	0.991	281	100	99.09
1788	Sphinga platyloba	163	0.934	404	98.148	95.26
1789	Spondias mombin	less than 25 occurrences
1790	Spondias purpurea	608	0.95	434	98.829	96.17
1791	Spondias radlkoferi	251	0.969	523	98.381	98.54
1792	Stegnosperma cubense	147	0.952	229	100	95.18
1793	Stemmadenia obovata	144	0.958	404	99.296	96.48
1794	Stemmadenia pubescens	260	0.97	234	100	97.02
1795	Stenostomum lucidum	33	0.969	435	100	96.895
1796	Stenostomum turrialbanum	33	0.984	399	100	98.36
1797	Stephanopodium costaricense	47	0.992	356	100	99.15
1798	Sterculia apetala	256	0.889	420	97.967	90.91
1799	Sterculia costaricana	40	0.964	272	100	96.36
1800	Sterculia mexicana	65	0.982	347	100	98.21
1801	Sterculia recordiana	70	0.974	398	100	97.44
1802	Stigmaphyllon lindenianum	406	0.887	491	95.086	93.62
1803	Stillingia zelayensis	72	0.913	419	98.611	92.72
1804	Stizophyllum inaequilaterum	56	0.973	456	100	97.31
1805	Stizophyllum riparium	344	0.865	387	97.953	88.56
1806	Strychnos brachistantha	71	0.92	394	100	91.94
1807	Strychnos chlorantha	42	0.985	335	100	98.492
1808	Strychnos panamensis	225	0.885	518	93.778	94.67
1809	Stryphnodendron microstachyum	73	0.968	401	98.63	98.183
1810	Stylogyne turbacensis	less than 25 occurrences
1811	Styrax argenteus	440	0.893	324	97.748	91.53
1812	Styrax glabrescens	250	0.939	281	99.194	94.66
1813	Styrax warscewiczii	157	0.976	319	100	97.64
1814	Swartzia cubensis	204	0.92	336	99.024	93.01
1815	Swartzia guatemalensis	86	0.982	408	100	98.14
1816	Swartzia panamensis	34	0.982	379	100	98.19
1817	Swartzia simplex	445	0.928	400	98.63	94.1
1818	Swietenia humilis	42	0.983	374	100	98.33
1819	Symphonia globulifera	435	0.901	411	95.011	95.07
1820	Symplococarpon purpusii	158	0.945	296	99.371	95.16
1821	Symplocos citrea	115	0.979	319	100	97.89
1822	Symplocos coccinea	40	0.979	249	100	97.91
1823	Symplocos limoncillo	152	0.954	336	99.31	96.05
1824	Symplocos pycnantha	50	0.983	444	100	98.3
1825	Synechanthus fibrosus	85	0.97	361	100	96.96
1826	Synechanthus warscewiczianus	249	0.935	275	99.608	93.9
1827	Syzygium jambos	243	0.844	488	95.781	88.57
1828	Syzygium malaccense	55	0.858	422	100	85.75
1829	Tabebuia ochracea	199	0.9	359	97.475	92.48
1830	Tabebuia rosea	less than 25 occurrences
1831	Tabernaemontana alba	673	0.901	461	97.015	93.09
1832	Tabernaemontana alfari	43	0.996	517	100	99.55
1833	Tabernaemontana amygdalifolia	509	0.964	427	99.401	96.98
1834	Tabernaemontana arborea	184	0.896	392	98.378	91.23
1835	Tabernaemontana donnell-smithii	fail to generate the model
1836	Tabernaemontana grandiflora	322	0.891	581	92.744	96.35
1837	Tabernaemontana robinsonii	46	0.993	483	100	99.32
1838	Tabernaemontana undulata	126	0.972	237	100	97.16
1839	Tachigali costaricensis	26	0.988	559	100	98.8
1840	Tachigali versicolor	61	0.986	293	100	98.6
1841	Talisia macrophylla	38	0.985	475	100	98.54
1842	Talisia nervosa	122	0.975	385	99.194	98.22
1843	Tanaecium pyramidatum	445	0.955	334	99.095	96.38
1844	Tanaecium tetragonolobum	189	0.85	398	97.354	87.64
1845	Tapirira guianensis	367	0.868	431	96.995	89.77
1846	Tapirira mexicana	181	0.929	287	100	92.89
1847	Tapura guianensis	27	0.973	516	100	97.27
1848	Tassadia obovata	111	0.924	314	100	92.37
1849	Tecoma stans	less than 25 occurrences
1850	Telanthophora grandifolia	220	0.95	335	99.545	95.43
1851	Tephrosia cinerea	363	0.902	523	93.567	96.57
1852	Tephrosia leiocarpa	84	0.957	259	100	95.68
1853	Tephrosia multifolia	182	0.881	314	99.435	88.68
1854	Terminalia amazonia	416	0.893	477	94.903	94.42
1855	Terminalia oblonga	40	0.959	625	97.436	98.45
1856	Ternstroemia lineata	279	0.947	267	100	94.66
1857	Ternstroemia oocarpa	48	0.996	443	100	99.61
1858	Ternstroemia sylvatica	141	0.967	340	100	96.66
1859	Ternstroemia tepezapote	462	0.882	471	95.671	92.51
1860	Tetracera hydrophila	56	0.93	460	98.148	94.85
1861	Tetracera portobellensis	78	0.94	379	100	94.02
1862	Tetracera volubilis	389	0.917	499	95.584	96.05
1863	Tetragastris panamensis	330	0.888	470	95.37	93.35
1864	Tetrapterys discolor	114	0.919	352	99.115	92.72
1865	Tetrapterys goudotiana	50	0.954	444	98	97.41
1866	Tetrapterys mexicana	52	0.933	357	100	93.26
1867	Tetrapterys schiedeana	378	0.933	506	97.074	96.16
1868	Tetrapterys tinifolia	99	0.939	367	100	93.92
1869	Tetrathylacium johansenii	69	0.971	517	98.507	98.62
1870	Tetrathylacium macrophyllum	183	0.926	438	97.222	95.35
1871	Tetrorchidium andinum	47	0.948	342	100	94.79
1872	Tetrorchidium euryphyllum	104	0.976	434	99.038	98.61
1873	Tetrorchidium rotundatum	77	0.963	340	100	96.29
1874	Theobroma angustifolium	60	0.99	475	100	99
1875	Theobroma bernoullii	53	0.979	391	100	97.84
1876	Theobroma cacao	155	0.882	481	97.403	90.73
1877	Theobroma simiarum	65	0.953	417	100	95.23
1878	Thevetia ahouai	606	0.872	508	94.324	92.81
1879	Thouinia paucidentata	275	0.932	263	100	93.17
1880	Thouinia serrata	40	0.957	491	100	95.66
1881	Thouinia villosa	119	0.916	506	97.458	94.16
1882	Thouinidium decandrum	366	0.916	284	99.724	91.85
1883	Ticodendron incognitum	130	0.978	284	100	97.75
1884	Tilesia baccata	170	0.909	433	96.429	94.38
1885	Tilia americana	273	0.908	373	97.091	93.69
1886	Tocoyena pittieri	90	0.959	364	98.864	96.98
1887	Topobea maurofernandeziana	164	0.958	413	98.193	97.61
1888	Topobea multiflora	48	0.993	429	100	99.3
1889	Tournefortia bicolor	less than 25 occurrences
1890	Tournefortia hirsutissima	649	0.87	373	91.589	95.42
1891	Tovomita longifolia	114	0.977	339	100	97.69
1892	Tovomita stylosa	190	0.948	247	100	94.8
1893	Tovomita weddeliana	103	0.943	410	99.02	95.29
1894	Toxicodendron radicans	289	0.833	581	91.638	91.56
1895	Toxicodendron striatum	209	0.889	304	98.585	90.24
1896	Trattinnickia aspera	83	0.958	353	100	95.75
1897	Trema micrantha	less than 25 occurrences
1898	Trichanthera gigantea	175	0.885	443	98.235	90.27
1899	Trichilia americana	317	0.9	470	96.44	93.48
1900	Trichilia erythrocarpa	55	0.973	343	100	97.31
1901	Trichilia glabra	180	0.919	548	94.857	97.09
1902	Trichilia havanensis	848	0.955	444	99.176	96.28
1903	Trichilia hirta	less than 25 occurrences
1904	Trichilia martiana	607	0.96	483	98.826	97.14
1905	Trichilia minutiflora	158	0.934	473	97.468	95.86
1906	Trichilia moschata	113	0.925	346	100	92.49
1907	Trichilia pallida	538	0.952	510	97.765	97.45
1908	Trichilia pleeana	94	0.916	326	100	91.57
1909	Trichilia poeppigii	52	0.967	476	100	96.72
1910	Trichilia quadrijuga	130	0.937	363	99.2	94.52
1911	Trichilia septentrionalis	116	0.95	430	98.261	96.72
1912	Trichilia trifolia	261	0.924	230	100	92.43
1913	Trichilia tuberculata	104	0.97	243	100	97.02
1914	Trichospermum galeottii	46	0.937	363	100	93.66
1915	Trichospermum mexicanum	77	0.968	541	98.684	98.04
1916	Trichostigma octandrum	less than 25 occurrences
1917	Triplaris cumingiana	67	0.981	367	100	98.06
1918	Triplaris melaenodendron	32	0.982	481	100	98.18
1919	Triumfetta bogotensis	369	0.737	422	91.758	81.93
1920	Triumfetta calderonii	95	0.962	391	98.947	97.28
1921	Triumfetta paniculata	51	0.922	321	100	92.19
1922	Triumfetta semitriloba	less than 25 occurrences
1923	Trixis inula	694	0.965	497	99.417	97.03
1924	Trixis mexicana	144	0.934	349	100	93.41
1925	Trixis pterocaulis	73	0.985	295	100	98.5
1926	Trixis silvatica	69	0.994	378	100	99.36
1927	Trophis caucana	258	0.899	462	95.669	94.16
1928	Trophis involucrata	79	0.989	365	100	98.871
1929	Trophis mexicana	406	0.898	295	99.017	90.79
1930	Trophis racemosa	less than 25 occurrences
1931	Turnera diffusa	475	0.978	398	100	97.78
1932	Turnera panamensis	46	0.99	435	100	98.97
1933	Turpinia insignis	73	0.978	267	100	97.75
1934	Turpinia occidentalis	636	0.963	429	99.686	96.62
1935	Ulmus mexicana	179	0.935	337	98.876	94.61
1936	Unonopsis panamensis	50	0.989	445	100	98.86
1937	Unonopsis theobromifolia	44	0.996	369	100	99.64
1938	Urera baccifera	less than 25 occurrences
1939	Urera caracasana	375	0.948	464	96.978	97.78
1940	Urera elata	76	0.977	348	100	97.65
1941	Uribea tamarindoides	34	0.995	463	100	99.47
1942	Vaccinium consanguineum	178	0.991	310	100	99.07
1943	Vaccinium leucanthum	161	0.968	276	100	96.81
1944	Vaccinium poasanum	169	0.981	206	100	98.09
1945	Vaccinium stenophyllum	66	0.958	293	100	95.8
1946	Vachellia campechiana	50	0.938	408	100	93.84
1947	Vachellia collinsii	154	0.96	386	100	96.01
1948	Vachellia cornigera	44	0.966	426	100	96.629
1949	Vantanea barbourii	28	0.996	490	100	99.62
1950	Vasconcellea cauliflora	less than 25 occurrences
1951	Vatairea erythrocarpa	33	0.998	526	100	99.77
1952	Vatairea lundellii	84	0.966	366	100	96.61
1953	Verbesina apleura	37	0.993	510	100	99.34
1954	Verbesina fastigiata	136	0.95	391	99.265	95.68
1955	Verbesina gigantea	135	0.887	413	98.519	90.17
1956	Verbesina myriocephala	79	0.842	341	100	84.17
1957	Verbesina oerstediana	103	0.976	313	100	97.54
1958	Verbesina persicifolia	138	0.929	464	98.54	94.38
1959	Verbesina perymenioides	113	0.933	372	99.115	94.13
1960	Vernonanthura phosphorica	27	0.991	508	100	99.09
1961	Vernonia arborescens	34	0.952	325	100	95.14
1962	Viburnum acutifolium	80	0.98	278	100	97.98
1963	Viburnum costaricanum	269	0.988	328	100	98.76
1964	Viburnum discolor	27	0.992	525	100	99.18
1965	Viburnum elatum	91	0.943	374	98.901	95.39
1966	Viburnum hartwegii	252	0.932	304	99.203	93.88
1967	Viburnum jucundum	107	0.992	266	100	99.22
1968	Viburnum microcarpum	32	0.99	303	100	98.95
1969	Vigna caracalla	29	0.979	449	100	97.9
1970	Virola elongata	128	0.876	390	98.425	89.19
1971	Virola guatemalensis	95	0.961	386	98.936	97.158
1972	Virola koschnyi	47	0.99	344	100	99
1973	Virola multiflora	104	0.964	348	100	96.42
1974	Virola sebifera	455	0.885	401	97.556	90.91
1975	Virola surinamensis	30	0.998	564	100	99.84
1976	Vismia baccifera	444	0.946	372	98.639	95.9
1977	Vismia billbergiana	156	0.945	386	98.089	96.46
1978	Vismia camparaguey	82	0.975	415	100	97.53
1979	Vismia macrophylla	241	0.917	469	97.095	94.51
1980	Vitex gaumeri	29	0.965	529	100	96.5
1981	Vitex hemsleyi	101	0.932	413	98	95.211
1982	Vitex mollis	290	0.912	498	96.564	94.64
1983	Vitis tiliifolia	less than 25 occurrences
1984	Vochysia ferruginea	270	0.906	415	95.556	95.04
1985	Vochysia guatemalensis	313	0.908	317	98.738	92.06
1986	Vouarana anomala	29	0.994	326	100	99.39
1987	Waltheria indica	less than 25 occurrences
1988	Warszewiczia coccinea	316	0.872	539	92.283	94.84
1989	Weinmannia balbisiana	141	0.935	265	100	93.52
1990	Weinmannia intermedia	30	0.994	455	100	99.42
1991	Weinmannia pinnata	318	0.906	251	99.369	91.23
1992	Welfia regia	82	0.96	411	100	95.97
1993	Wercklea insignis	36	0.994	480	100	99.42
1994	Wigandia urens	459	0.871	282	93.64	93.51
1995	Wimmeria bartlettii	90	0.948	284	100	94.77
1996	Wimmeria concolor	168	0.953	305	100	95.23
1997	Wimmeria pubescens	93	0.949	276	100	94.87
1998	Witheringia solanacea	785	0.884	460	96.193	92.15
1999	Ximenia americana	372	0.944	446	98.077	96.34
[truncated: 37 more rows]
