# Supplementary material for: Climate change increases threat to plant diversity in tropical forests of Central America and southern Mexico
Source: PLoS One. 2024 Feb 29;19(2):e0297840. doi: 10.1371/journal.pone.0297840 (PMC10903834; doi:10.1371/journal.pone.0297840)
Supplement: S4 Table — Status indicates the IUCN threat category. (XLSX) [file pone.0297840.s005.xlsx]

## Sheet: species_range_change_all SOM Ta
SUPPLEMENTARY MATERIAL. TABLE S3
NID	Species	Scenario	Nloss 2080 (pixels lost)	Ngain 2080 (pixels gained)	Nstab 2080 (stable pixels)	Proportion of change (Ngain-Nloss) / (Nloss+Nstab)	Status	Order	Family	Genus
1	Abarema adenophora	RCP4.5 full	424	16	6	-0.948837	CR	Fabales	Fabaceae	Abarema
2	Abarema adenophora	RCP4.5 lim	283	0	0	-1	EX	Fabales	Fabaceae	Abarema
3	Abarema adenophora	RCP8.5 full	430	7	0	-0.983721	CR	Fabales	Fabaceae	Abarema
4	Abarema adenophora	RCP8.5 lim	283	0	0	-1	EX	Fabales	Fabaceae	Abarema
5	Abarema barbouriana	RCP4.5 full	10012	61	867	-0.914698	CR	Fabales	Fabaceae	Abarema
6	Abarema barbouriana	RCP4.5 lim	2109	96	348	-0.819292	CR	Fabales	Fabaceae	Abarema
7	Abarema barbouriana	RCP8.5 full	10293	75	586	-0.939241	CR	Fabales	Fabaceae	Abarema
8	Abarema barbouriana	RCP8.5 lim	2198	111	259	-0.84941	CR	Fabales	Fabaceae	Abarema
9	Abarema idiopoda	RCP4.5 full	1908	28	358	-0.829656	CR	Fabales	Fabaceae	Abarema
10	Abarema idiopoda	RCP4.5 lim	979	0	191	-0.836752	CR	Fabales	Fabaceae	Abarema
11	Abarema idiopoda	RCP8.5 full	2187	37	79	-0.948808	CR	Fabales	Fabaceae	Abarema
12	Abarema idiopoda	RCP8.5 lim	1150	0	20	-0.982906	CR	Fabales	Fabaceae	Abarema
13	Abarema macradenia	RCP4.5 full	412	140	235	-0.420402	VU	Fabales	Fabaceae	Abarema
14	Abarema macradenia	RCP4.5 lim	267	21	129	-0.621212	EN	Fabales	Fabaceae	Abarema
15	Abarema macradenia	RCP8.5 full	552	149	95	-0.622875	EN	Fabales	Fabaceae	Abarema
16	Abarema macradenia	RCP8.5 lim	367	38	29	-0.830808	CR	Fabales	Fabaceae	Abarema
17	Abies religiosa	RCP4.5 full	947	20	666	-0.574706	EN	Pinales	Pinaceae	Abies
18	Abies religiosa	RCP4.5 lim	759	0	603	-0.557269	EN	Pinales	Pinaceae	Abies
19	Abies religiosa	RCP8.5 full	1282	30	331	-0.776193	EN	Pinales	Pinaceae	Abies
20	Abies religiosa	RCP8.5 lim	1043	0	319	-0.765786	EN	Pinales	Pinaceae	Abies
21	Abuta panamensis	RCP4.5 full	0	587	0	587	LC	Ranunculales	Menispermaceae	Abuta
22	Abuta panamensis	RCP4.5 lim	0	371	0	371	LC	Ranunculales	Menispermaceae	Abuta
23	Abuta panamensis	RCP8.5 full	0	202	0	202	LC	Ranunculales	Menispermaceae	Abuta
24	Abuta panamensis	RCP8.5 lim	0	75	0	75	LC	Ranunculales	Menispermaceae	Abuta
25	Acacia angustissima	RCP4.5 full	2253	296	1724	-0.492079	VU	Fabales	Fabaceae	Acacia
26	Acacia angustissima	RCP4.5 lim	1207	191	1032	-0.453774	VU	Fabales	Fabaceae	Acacia
27	Acacia angustissima	RCP8.5 full	2972	434	1005	-0.638169	EN	Fabales	Fabaceae	Acacia
28	Acacia angustissima	RCP8.5 lim	1679	274	560	-0.627512	EN	Fabales	Fabaceae	Acacia
29	Acacia collinsii	RCP4.5 full	0	3368	0	3368	LC	Fabales	Fabaceae	Acacia
30	Acacia collinsii	RCP4.5 lim	0	1430	0	1430	LC	Fabales	Fabaceae	Acacia
31	Acacia collinsii	RCP8.5 full	0	2565	0	2565	LC	Fabales	Fabaceae	Acacia
32	Acacia collinsii	RCP8.5 lim	0	1071	0	1071	LC	Fabales	Fabaceae	Acacia
33	Acacia cornigera	RCP4.5 full	1364	506	1591	-0.290355	LC	Fabales	Fabaceae	Acacia
34	Acacia cornigera	RCP4.5 lim	849	174	1100	-0.346331	VU	Fabales	Fabaceae	Acacia
35	Acacia cornigera	RCP8.5 full	1934	411	1021	-0.515398	EN	Fabales	Fabaceae	Acacia
36	Acacia cornigera	RCP8.5 lim	1228	110	721	-0.573628	EN	Fabales	Fabaceae	Acacia
37	Acacia farnesiana	RCP4.5 full	16347	3995	1135	-0.706555	EN	Fabales	Fabaceae	Acacia
38	Acacia farnesiana	RCP4.5 lim	1526	3159	869	0.681837	LC	Fabales	Fabaceae	Acacia
39	Acacia farnesiana	RCP8.5 full	16631	3600	851	-0.745395	EN	Fabales	Fabaceae	Acacia
40	Acacia farnesiana	RCP8.5 lim	1746	2696	649	0.39666	LC	Fabales	Fabaceae	Acacia
41	Acacia gentlei	RCP4.5 full	492	15	133	-0.7632	EN	Fabales	Fabaceae	Acacia
42	Acacia gentlei	RCP4.5 lim	436	15	122	-0.75448	EN	Fabales	Fabaceae	Acacia
43	Acacia gentlei	RCP8.5 full	598	15	27	-0.9328	CR	Fabales	Fabaceae	Acacia
44	Acacia gentlei	RCP8.5 lim	541	13	17	-0.946237	CR	Fabales	Fabaceae	Acacia
45	Acacia glomerosa	RCP4.5 full	2191	709	979	-0.467508	VU	Fabales	Fabaceae	Acacia
46	Acacia glomerosa	RCP4.5 lim	446	90	141	-0.606474	EN	Fabales	Fabaceae	Acacia
47	Acacia glomerosa	RCP8.5 full	2649	495	521	-0.679495	EN	Fabales	Fabaceae	Acacia
48	Acacia glomerosa	RCP8.5 lim	542	72	45	-0.800681	CR	Fabales	Fabaceae	Acacia
49	Acacia hindsii	RCP4.5 full	495	127	1662	-0.170607	LC	Fabales	Fabaceae	Acacia
50	Acacia hindsii	RCP4.5 lim	162	25	978	-0.120175	LC	Fabales	Fabaceae	Acacia
51	Acacia hindsii	RCP8.5 full	1008	54	1149	-0.442281	VU	Fabales	Fabaceae	Acacia
52	Acacia hindsii	RCP8.5 lim	425	18	715	-0.357018	VU	Fabales	Fabaceae	Acacia
53	Acacia pennatula	RCP4.5 full	1381	366	1724	-0.326892	VU	Fabales	Fabaceae	Acacia
54	Acacia pennatula	RCP4.5 lim	723	127	1008	-0.34431	VU	Fabales	Fabaceae	Acacia
55	Acacia pennatula	RCP8.5 full	2173	441	932	-0.55781	EN	Fabales	Fabaceae	Acacia
56	Acacia pennatula	RCP8.5 lim	1169	127	562	-0.601964	EN	Fabales	Fabaceae	Acacia
57	Acacia polyphylla	RCP4.5 full	344	130	119	-0.462203	VU	Fabales	Fabaceae	Acacia
58	Acacia polyphylla	RCP4.5 lim	139	14	26	-0.757576	EN	Fabales	Fabaceae	Acacia
59	Acacia polyphylla	RCP8.5 full	446	84	17	-0.781857	EN	Fabales	Fabaceae	Acacia
60	Acacia polyphylla	RCP8.5 lim	165	5	0	-0.969697	CR	Fabales	Fabaceae	Acacia
61	Acalypha diversifolia	RCP4.5 full	13417	832	5679	-0.659039	EN	Malpighiales	Euphorbiaceae	Acalypha
62	Acalypha diversifolia	RCP4.5 lim	7785	932	4918	-0.539479	EN	Malpighiales	Euphorbiaceae	Acalypha
63	Acalypha diversifolia	RCP8.5 full	13849	928	5247	-0.676634	EN	Malpighiales	Euphorbiaceae	Acalypha
64	Acalypha diversifolia	RCP8.5 lim	8348	987	4355	-0.579469	EN	Malpighiales	Euphorbiaceae	Acalypha
65	Acalypha ferdinandii	RCP4.5 full	886	232	472	-0.481591	VU	Malpighiales	Euphorbiaceae	Acalypha
66	Acalypha ferdinandii	RCP4.5 lim	370	20	56	-0.821596	CR	Malpighiales	Euphorbiaceae	Acalypha
67	Acalypha ferdinandii	RCP8.5 full	1112	373	246	-0.544183	EN	Malpighiales	Euphorbiaceae	Acalypha
68	Acalypha ferdinandii	RCP8.5 lim	423	8	3	-0.974178	CR	Malpighiales	Euphorbiaceae	Acalypha
69	Acalypha macrostachya	RCP4.5 full	1773	1009	2691	-0.171147	LC	Malpighiales	Euphorbiaceae	Acalypha
70	Acalypha macrostachya	RCP4.5 lim	1739	666	2844	-0.234126	LC	Malpighiales	Euphorbiaceae	Acalypha
71	Acalypha macrostachya	RCP8.5 full	2488	1007	1976	-0.331765	VU	Malpighiales	Euphorbiaceae	Acalypha
72	Acalypha macrostachya	RCP8.5 lim	2437	706	2146	-0.3777	VU	Malpighiales	Euphorbiaceae	Acalypha
73	Acalypha schiedeana	RCP4.5 full	883	1669	2368	0.241772	LC	Malpighiales	Euphorbiaceae	Acalypha
74	Acalypha schiedeana	RCP4.5 lim	585	440	1672	-0.0642446	LC	Malpighiales	Euphorbiaceae	Acalypha
75	Acalypha schiedeana	RCP8.5 full	1214	2299	2037	0.333743	LC	Malpighiales	Euphorbiaceae	Acalypha
76	Acalypha schiedeana	RCP8.5 lim	849	570	1408	-0.123615	LC	Malpighiales	Euphorbiaceae	Acalypha
77	Acalypha skutchii	RCP4.5 full	707	22	387	-0.626143	EN	Malpighiales	Euphorbiaceae	Acalypha
78	Acalypha skutchii	RCP4.5 lim	452	6	290	-0.601078	EN	Malpighiales	Euphorbiaceae	Acalypha
79	Acalypha skutchii	RCP8.5 full	887	24	207	-0.788848	EN	Malpighiales	Euphorbiaceae	Acalypha
80	Acalypha skutchii	RCP8.5 lim	601	0	141	-0.809973	CR	Malpighiales	Euphorbiaceae	Acalypha
81	Achatocarpus gracilis	RCP4.5 full	69	163	97	0.566265	LC	Caryophyllales	Achatocarpaceae	Achatocarpus
82	Achatocarpus gracilis	RCP4.5 lim	50	57	81	0.0534351	LC	Caryophyllales	Achatocarpaceae	Achatocarpus
83	Achatocarpus gracilis	RCP8.5 full	82	186	84	0.626506	LC	Caryophyllales	Achatocarpaceae	Achatocarpus
84	Achatocarpus gracilis	RCP8.5 lim	61	38	70	-0.175573	LC	Caryophyllales	Achatocarpaceae	Achatocarpus
85	Achatocarpus nigricans	RCP4.5 full	0	9640	0	9640	LC	Caryophyllales	Achatocarpaceae	Achatocarpus
86	Achatocarpus nigricans	RCP4.5 lim	0	5331	0	5331	LC	Caryophyllales	Achatocarpaceae	Achatocarpus
87	Achatocarpus nigricans	RCP8.5 full	0	11826	0	11826	LC	Caryophyllales	Achatocarpaceae	Achatocarpus
88	Achatocarpus nigricans	RCP8.5 lim	0	5890	0	5890	LC	Caryophyllales	Achatocarpaceae	Achatocarpus
89	Achatocarpus oaxacanus	RCP4.5 full	61	139	89	0.52	LC	Caryophyllales	Achatocarpaceae	Achatocarpus
90	Achatocarpus oaxacanus	RCP4.5 lim	25	8	62	-0.195402	LC	Caryophyllales	Achatocarpaceae	Achatocarpus
91	Achatocarpus oaxacanus	RCP8.5 full	77	195	73	0.786667	LC	Caryophyllales	Achatocarpaceae	Achatocarpus
92	Achatocarpus oaxacanus	RCP8.5 lim	41	2	46	-0.448276	VU	Caryophyllales	Achatocarpaceae	Achatocarpus
93	Acidoton nicaraguensis	RCP4.5 full	1971	87	413	-0.790268	EN	Malpighiales	Euphorbiaceae	Acidoton
94	Acidoton nicaraguensis	RCP4.5 lim	1326	7	212	-0.857607	CR	Malpighiales	Euphorbiaceae	Acidoton
95	Acidoton nicaraguensis	RCP8.5 full	2261	54	123	-0.925755	CR	Malpighiales	Euphorbiaceae	Acidoton
96	Acidoton nicaraguensis	RCP8.5 lim	1503	0	35	-0.977243	CR	Malpighiales	Euphorbiaceae	Acidoton
97	Acoelorrhaphe wrightii	RCP4.5 full	264	2268	1734	1.003	LC	Arecales	Arecaceae	Acoelorrhaphe
98	Acoelorrhaphe wrightii	RCP4.5 lim	212	480	1036	0.214744	LC	Arecales	Arecaceae	Acoelorrhaphe
99	Acoelorrhaphe wrightii	RCP8.5 full	428	2422	1570	0.997998	LC	Arecales	Arecaceae	Acoelorrhaphe
100	Acoelorrhaphe wrightii	RCP8.5 lim	365	368	883	0.00240385	LC	Arecales	Arecaceae	Acoelorrhaphe
101	Acosmium panamense	RCP4.5 full	1549	629	846	-0.384134	VU	Fabales	Fabaceae	Acosmium
102	Acosmium panamense	RCP4.5 lim	1054	59	374	-0.696779	EN	Fabales	Fabaceae	Acosmium
103	Acosmium panamense	RCP8.5 full	1982	882	413	-0.45929	VU	Fabales	Fabaceae	Acosmium
104	Acosmium panamense	RCP8.5 lim	1373	27	55	-0.942577	CR	Fabales	Fabaceae	Acosmium
105	Adelia barbinervis	RCP4.5 full	980	1347	1972	0.124322	LC	Malpighiales	Euphorbiaceae	Adelia
106	Adelia barbinervis	RCP4.5 lim	817	728	1564	-0.0373793	LC	Malpighiales	Euphorbiaceae	Adelia
107	Adelia barbinervis	RCP8.5 full	1642	1192	1310	-0.152439	LC	Malpighiales	Euphorbiaceae	Adelia
108	Adelia barbinervis	RCP8.5 lim	1380	567	1001	-0.341453	VU	Malpighiales	Euphorbiaceae	Adelia
109	Adelia oaxacana	RCP4.5 full	213	1282	1223	0.744429	LC	Malpighiales	Euphorbiaceae	Adelia
110	Adelia oaxacana	RCP4.5 lim	79	602	741	0.637805	LC	Malpighiales	Euphorbiaceae	Adelia
111	Adelia oaxacana	RCP8.5 full	362	2013	1074	1.14972	LC	Malpighiales	Euphorbiaceae	Adelia
112	Adelia oaxacana	RCP8.5 lim	207	809	613	0.734146	LC	Malpighiales	Euphorbiaceae	Adelia
113	Adenocalymma inundatum	RCP4.5 full	1023	1525	4975	0.0836946	LC	Lamiales	Bignoniaceae	Adenocalymma
114	Adenocalymma inundatum	RCP4.5 lim	570	824	3262	0.0662839	LC	Lamiales	Bignoniaceae	Adenocalymma
115	Adenocalymma inundatum	RCP8.5 full	1660	2019	4338	0.0598533	LC	Lamiales	Bignoniaceae	Adenocalymma
116	Adenocalymma inundatum	RCP8.5 lim	859	1127	2973	0.0699374	LC	Lamiales	Bignoniaceae	Adenocalymma
117	Aegiphila anomala	RCP4.5 full	626	21	230	-0.706776	EN	Lamiales	Lamiaceae	Aegiphila
118	Aegiphila anomala	RCP4.5 lim	354	0	169	-0.676864	EN	Lamiales	Lamiaceae	Aegiphila
119	Aegiphila anomala	RCP8.5 full	810	37	46	-0.903037	CR	Lamiales	Lamiaceae	Aegiphila
120	Aegiphila anomala	RCP8.5 lim	514	0	9	-0.982792	CR	Lamiales	Lamiaceae	Aegiphila
121	Aegiphila cephalophora	RCP4.5 full	544	69	261	-0.590062	EN	Lamiales	Lamiaceae	Aegiphila
122	Aegiphila cephalophora	RCP4.5 lim	359	0	140	-0.719439	EN	Lamiales	Lamiaceae	Aegiphila
123	Aegiphila cephalophora	RCP8.5 full	695	90	110	-0.751553	EN	Lamiales	Lamiaceae	Aegiphila
124	Aegiphila cephalophora	RCP8.5 lim	467	0	32	-0.935872	CR	Lamiales	Lamiaceae	Aegiphila
125	Aegiphila costaricensis	RCP4.5 full	147	366	6	1.43137	LC	Lamiales	Lamiaceae	Aegiphila
126	Aegiphila costaricensis	RCP4.5 lim	3	180	1	44.25	LC	Lamiales	Lamiaceae	Aegiphila
127	Aegiphila costaricensis	RCP8.5 full	152	141	1	-0.0718954	LC	Lamiales	Lamiaceae	Aegiphila
128	Aegiphila costaricensis	RCP8.5 lim	3	37	1	8.5	LC	Lamiales	Lamiaceae	Aegiphila
129	Aegiphila elata	RCP4.5 full	1421	110	867	-0.57299	EN	Lamiales	Lamiaceae	Aegiphila
130	Aegiphila elata	RCP4.5 lim	1002	80	518	-0.606579	EN	Lamiales	Lamiaceae	Aegiphila
131	Aegiphila elata	RCP8.5 full	1887	86	401	-0.78715	EN	Lamiales	Lamiaceae	Aegiphila
132	Aegiphila elata	RCP8.5 lim	1331	15	189	-0.865789	CR	Lamiales	Lamiaceae	Aegiphila
133	Aegiphila falcata	RCP4.5 full	325	55	143	-0.576923	EN	Lamiales	Lamiaceae	Aegiphila
134	Aegiphila falcata	RCP4.5 lim	82	24	104	-0.311828	VU	Lamiales	Lamiaceae	Aegiphila
135	Aegiphila falcata	RCP8.5 full	407	49	61	-0.764957	EN	Lamiales	Lamiaceae	Aegiphila
136	Aegiphila falcata	RCP8.5 lim	159	16	27	-0.768817	EN	Lamiales	Lamiaceae	Aegiphila
137	Aegiphila monstrosa	RCP4.5 full	2849	180	456	-0.807564	CR	Lamiales	Lamiaceae	Aegiphila
138	Aegiphila monstrosa	RCP4.5 lim	1709	75	350	-0.793589	EN	Lamiales	Lamiaceae	Aegiphila
139	Aegiphila monstrosa	RCP8.5 full	3161	86	144	-0.930408	CR	Lamiales	Lamiaceae	Aegiphila
140	Aegiphila monstrosa	RCP8.5 lim	1933	35	126	-0.921807	CR	Lamiales	Lamiaceae	Aegiphila
141	Aegiphila odontophylla	RCP4.5 full	170	3	47	-0.769585	EN	Lamiales	Lamiaceae	Aegiphila
142	Aegiphila odontophylla	RCP4.5 lim	109	0	44	-0.712418	EN	Lamiales	Lamiaceae	Aegiphila
143	Aegiphila odontophylla	RCP8.5 full	209	6	8	-0.935484	CR	Lamiales	Lamiaceae	Aegiphila
144	Aegiphila odontophylla	RCP8.5 lim	147	0	6	-0.960784	CR	Lamiales	Lamiaceae	Aegiphila
145	Aeschynomene amorphoides	RCP4.5 full	344	443	995	0.0739358	LC	Fabales	Fabaceae	Aeschynomene
146	Aeschynomene amorphoides	RCP4.5 lim	194	356	736	0.174194	LC	Fabales	Fabaceae	Aeschynomene
147	Aeschynomene amorphoides	RCP8.5 full	438	837	901	0.297984	LC	Fabales	Fabaceae	Aeschynomene
148	Aeschynomene amorphoides	RCP8.5 lim	259	662	671	0.433333	LC	Fabales	Fabaceae	Aeschynomene
149	Aeschynomene fascicularis	RCP4.5 full	1798	3555	3279	0.346071	LC	Fabales	Fabaceae	Aeschynomene
150	Aeschynomene fascicularis	RCP4.5 lim	975	1583	1875	0.213333	LC	Fabales	Fabaceae	Aeschynomene
151	Aeschynomene fascicularis	RCP8.5 full	3297	3370	1780	0.0143786	LC	Fabales	Fabaceae	Aeschynomene
152	Aeschynomene fascicularis	RCP8.5 lim	1782	1335	1068	-0.156842	LC	Fabales	Fabaceae	Aeschynomene
153	Agarista mexicana	RCP4.5 full	1680	39	1750	-0.478426	VU	Ericales	Ericaceae	Agarista
154	Agarista mexicana	RCP4.5 lim	1366	14	1344	-0.498893	VU	Ericales	Ericaceae	Agarista
155	Agarista mexicana	RCP8.5 full	2401	47	1029	-0.686297	EN	Ericales	Ericaceae	Agarista
156	Agarista mexicana	RCP8.5 lim	1916	12	794	-0.702583	EN	Ericales	Ericaceae	Agarista
157	Ageratina ligustrina	RCP4.5 full	1567	187	1965	-0.390713	VU	Asterales	Asteraceae	Ageratina
158	Ageratina ligustrina	RCP4.5 lim	1100	35	1683	-0.382681	VU	Asterales	Asteraceae	Ageratina
159	Ageratina ligustrina	RCP8.5 full	2188	388	1344	-0.509626	EN	Asterales	Asteraceae	Ageratina
160	Ageratina ligustrina	RCP8.5 lim	1598	30	1185	-0.563421	EN	Asterales	Asteraceae	Ageratina
161	Ageratina mairetiana	RCP4.5 full	984	8	1210	-0.44485	VU	Asterales	Asteraceae	Ageratina
162	Ageratina mairetiana	RCP4.5 lim	897	6	1140	-0.437408	VU	Asterales	Asteraceae	Ageratina
163	Ageratina mairetiana	RCP8.5 full	1482	0	712	-0.675479	EN	Asterales	Asteraceae	Ageratina
164	Ageratina mairetiana	RCP8.5 lim	1358	0	679	-0.666667	EN	Asterales	Asteraceae	Ageratina
165	Ageratum houstonianum	RCP4.5 full	16388	1130	1572	-0.849555	CR	Asterales	Asteraceae	Ageratum
166	Ageratum houstonianum	RCP4.5 lim	4631	864	1154	-0.651167	EN	Asterales	Asteraceae	Ageratum
167	Ageratum houstonianum	RCP8.5 full	15955	1295	2005	-0.816258	CR	Asterales	Asteraceae	Ageratum
168	Ageratum houstonianum	RCP8.5 lim	4393	814	1392	-0.618669	EN	Asterales	Asteraceae	Ageratum
169	Agonandra macrocarpa	RCP4.5 full	315	101	190	-0.423762	VU	Santalales	Opiliaceae	Agonandra
170	Agonandra macrocarpa	RCP4.5 lim	215	24	117	-0.575301	EN	Santalales	Opiliaceae	Agonandra
171	Agonandra macrocarpa	RCP8.5 full	433	106	72	-0.647525	EN	Santalales	Opiliaceae	Agonandra
172	Agonandra macrocarpa	RCP8.5 lim	291	16	41	-0.828313	CR	Santalales	Opiliaceae	Agonandra
173	Agonandra obtusifolia	RCP4.5 full	485	2284	2952	0.523422	LC	Santalales	Opiliaceae	Agonandra
174	Agonandra obtusifolia	RCP4.5 lim	69	617	1299	0.400585	LC	Santalales	Opiliaceae	Agonandra
175	Agonandra obtusifolia	RCP8.5 full	532	3796	2905	0.949665	LC	Santalales	Opiliaceae	Agonandra
176	Agonandra obtusifolia	RCP8.5 lim	59	635	1309	0.421053	LC	Santalales	Opiliaceae	Agonandra
177	Agonandra racemosa	RCP4.5 full	869	946	4512	0.0143096	LC	Santalales	Opiliaceae	Agonandra
178	Agonandra racemosa	RCP4.5 lim	656	716	3960	0.0129983	LC	Santalales	Opiliaceae	Agonandra
179	Agonandra racemosa	RCP8.5 full	1410	1463	3971	0.00984947	LC	Santalales	Opiliaceae	Agonandra
180	Agonandra racemosa	RCP8.5 lim	1189	929	3427	-0.0563258	LC	Santalales	Opiliaceae	Agonandra
181	Aiouea costaricensis	RCP4.5 full	261	29	110	-0.625337	EN	Laurales	Lauraceae	Aiouea
182	Aiouea costaricensis	RCP4.5 lim	149	0	64	-0.699531	EN	Laurales	Lauraceae	Aiouea
183	Aiouea costaricensis	RCP8.5 full	329	27	42	-0.814016	CR	Laurales	Lauraceae	Aiouea
184	Aiouea costaricensis	RCP8.5 lim	187	0	26	-0.877934	CR	Laurales	Lauraceae	Aiouea
185	Aiouea inconspicua	RCP4.5 full	308	96	199	-0.418146	VU	Laurales	Lauraceae	Aiouea
186	Aiouea inconspicua	RCP4.5 lim	244	63	155	-0.453634	VU	Laurales	Lauraceae	Aiouea
187	Aiouea inconspicua	RCP8.5 full	418	90	89	-0.646943	EN	Laurales	Lauraceae	Aiouea
188	Aiouea inconspicua	RCP8.5 lim	334	65	65	-0.674185	EN	Laurales	Lauraceae	Aiouea
189	Albizia adinocephala	RCP4.5 full	1464	122	470	-0.693899	EN	Fabales	Fabaceae	Albizia
190	Albizia adinocephala	RCP4.5 lim	1096	24	268	-0.785924	EN	Fabales	Fabaceae	Albizia
191	Albizia adinocephala	RCP8.5 full	1753	152	181	-0.827818	CR	Fabales	Fabaceae	Albizia
192	Albizia adinocephala	RCP8.5 lim	1241	24	123	-0.892229	CR	Fabales	Fabaceae	Albizia
193	Albizia carbonaria	RCP4.5 full	2297	395	1928	-0.450178	VU	Fabales	Fabaceae	Albizia
194	Albizia carbonaria	RCP4.5 lim	766	274	1182	-0.252567	LC	Fabales	Fabaceae	Albizia
195	Albizia carbonaria	RCP8.5 full	2872	581	1353	-0.542249	EN	Fabales	Fabaceae	Albizia
196	Albizia carbonaria	RCP8.5 lim	1099	344	849	-0.387577	VU	Fabales	Fabaceae	Albizia
197	Albizia guachapele	RCP4.5 full	356	4638	496	5.02582	LC	Fabales	Fabaceae	Albizia
198	Albizia guachapele	RCP4.5 lim	241	1269	289	1.93962	LC	Fabales	Fabaceae	Albizia
199	Albizia guachapele	RCP8.5 full	532	5519	320	5.85329	LC	Fabales	Fabaceae	Albizia
200	Albizia guachapele	RCP8.5 lim	358	1289	172	1.7566	LC	Fabales	Fabaceae	Albizia
201	Albizia niopoides	RCP4.5 full	695	2705	2743	0.584642	LC	Fabales	Fabaceae	Albizia
202	Albizia niopoides	RCP4.5 lim	267	870	1704	0.305936	LC	Fabales	Fabaceae	Albizia
203	Albizia niopoides	RCP8.5 full	830	3819	2608	0.869401	LC	Fabales	Fabaceae	Albizia
204	Albizia niopoides	RCP8.5 lim	439	897	1532	0.232369	LC	Fabales	Fabaceae	Albizia
205	Albizia tomentosa	RCP4.5 full	503	1543	5958	0.160966	LC	Fabales	Fabaceae	Albizia
206	Albizia tomentosa	RCP4.5 lim	428	963	4010	0.12055	LC	Fabales	Fabaceae	Albizia
207	Albizia tomentosa	RCP8.5 full	1210	1872	5251	0.102461	LC	Fabales	Fabaceae	Albizia
208	Albizia tomentosa	RCP8.5 lim	986	1223	3452	0.0534024	LC	Fabales	Fabaceae	Albizia
209	Alchornea costaricensis	RCP4.5 full	2059	515	721	-0.555396	EN	Malpighiales	Euphorbiaceae	Alchornea
210	Alchornea costaricensis	RCP4.5 lim	1199	137	411	-0.659627	EN	Malpighiales	Euphorbiaceae	Alchornea
211	Alchornea costaricensis	RCP8.5 full	2289	712	491	-0.567266	EN	Malpighiales	Euphorbiaceae	Alchornea
212	Alchornea costaricensis	RCP8.5 lim	1495	167	115	-0.824845	CR	Malpighiales	Euphorbiaceae	Alchornea
213	Alchornea glandulosa	RCP4.5 full	1	2501	0	2500	LC	Malpighiales	Euphorbiaceae	Alchornea
214	Alchornea glandulosa	RCP4.5 lim	0	2221	0	2221	LC	Malpighiales	Euphorbiaceae	Alchornea
215	Alchornea glandulosa	RCP8.5 full	1	2047	0	2046	LC	Malpighiales	Euphorbiaceae	Alchornea
216	Alchornea glandulosa	RCP8.5 lim	0	1872	0	1872	LC	Malpighiales	Euphorbiaceae	Alchornea
217	Alchornea grandis	RCP4.5 full	951	91	1047	-0.43043	VU	Malpighiales	Euphorbiaceae	Alchornea
218	Alchornea grandis	RCP4.5 lim	589	39	610	-0.458716	VU	Malpighiales	Euphorbiaceae	Alchornea
219	Alchornea grandis	RCP8.5 full	1471	102	527	-0.685185	EN	Malpighiales	Euphorbiaceae	Alchornea
220	Alchornea grandis	RCP8.5 lim	928	48	271	-0.733945	EN	Malpighiales	Euphorbiaceae	Alchornea
221	Alchornea latifolia	RCP4.5 full	1128	410	795	-0.373375	VU	Malpighiales	Euphorbiaceae	Alchornea
222	Alchornea latifolia	RCP4.5 lim	1079	306	791	-0.413369	VU	Malpighiales	Euphorbiaceae	Alchornea
223	Alchornea latifolia	RCP8.5 full	1495	337	428	-0.602184	EN	Malpighiales	Euphorbiaceae	Alchornea
224	Alchornea latifolia	RCP8.5 lim	1441	275	429	-0.623529	EN	Malpighiales	Euphorbiaceae	Alchornea
225	Alchornea triplinervia	RCP4.5 full	6893	1492	1154	-0.671182	EN	Malpighiales	Euphorbiaceae	Alchornea
226	Alchornea triplinervia	RCP4.5 lim	519	905	165	0.564327	LC	Malpighiales	Euphorbiaceae	Alchornea
227	Alchornea triplinervia	RCP8.5 full	7091	1312	956	-0.718156	EN	Malpighiales	Euphorbiaceae	Alchornea
228	Alchornea triplinervia	RCP8.5 lim	568	686	116	0.172515	LC	Malpighiales	Euphorbiaceae	Alchornea
229	Alchorneopsis floribunda	RCP4.5 full	1885	262	1346	-0.502321	EN	Malpighiales	Euphorbiaceae	Alchorneopsis
230	Alchorneopsis floribunda	RCP4.5 lim	825	153	970	-0.374373	VU	Malpighiales	Euphorbiaceae	Alchorneopsis
231	Alchorneopsis floribunda	RCP8.5 full	2285	335	946	-0.603528	EN	Malpighiales	Euphorbiaceae	Alchorneopsis
232	Alchorneopsis floribunda	RCP8.5 lim	1072	231	723	-0.468524	VU	Malpighiales	Euphorbiaceae	Alchorneopsis
233	Alfaroa costaricensis	RCP4.5 full	216	24	118	-0.57485	EN	Fagales	Juglandaceae	Alfaroa
234	Alfaroa costaricensis	RCP4.5 lim	94	0	91	-0.508108	EN	Fagales	Juglandaceae	Alfaroa
235	Alfaroa costaricensis	RCP8.5 full	290	17	44	-0.817365	CR	Fagales	Juglandaceae	Alfaroa
236	Alfaroa costaricensis	RCP8.5 lim	154	0	31	-0.832432	CR	Fagales	Juglandaceae	Alfaroa
237	Alfaroa guanacastensis	RCP4.5 full	178	18	15	-0.829016	CR	Fagales	Juglandaceae	Alfaroa
238	Alfaroa guanacastensis	RCP4.5 lim	81	0	0	-1	EX	Fagales	Juglandaceae	Alfaroa
239	Alfaroa guanacastensis	RCP8.5 full	190	10	3	-0.932642	CR	Fagales	Juglandaceae	Alfaroa
240	Alfaroa guanacastensis	RCP8.5 lim	81	0	0	-1	EX	Fagales	Juglandaceae	Alfaroa
241	Alfaroa mexicana	RCP4.5 full	310	57	128	-0.577626	EN	Fagales	Juglandaceae	Alfaroa
242	Alfaroa mexicana	RCP4.5 lim	131	29	62	-0.528497	EN	Fagales	Juglandaceae	Alfaroa
243	Alfaroa mexicana	RCP8.5 full	393	41	45	-0.803653	CR	Fagales	Juglandaceae	Alfaroa
244	Alfaroa mexicana	RCP8.5 lim	174	4	19	-0.880829	CR	Fagales	Juglandaceae	Alfaroa
245	Alibertia dwyeri	RCP4.5 full	368	18	82	-0.777778	EN	Gentianales	Rubiaceae	Alibertia
246	Alibertia dwyeri	RCP4.5 lim	290	3	28	-0.902516	CR	Gentianales	Rubiaceae	Alibertia
247	Alibertia dwyeri	RCP8.5 full	420	24	30	-0.88	CR	Gentianales	Rubiaceae	Alibertia
248	Alibertia dwyeri	RCP8.5 lim	318	0	0	-1	EX	Gentianales	Rubiaceae	Alibertia
249	Alibertia edulis	RCP4.5 full	651	2913	552	1.8803	LC	Gentianales	Rubiaceae	Alibertia
250	Alibertia edulis	RCP4.5 lim	475	2529	432	2.26461	LC	Gentianales	Rubiaceae	Alibertia
251	Alibertia edulis	RCP8.5 full	826	2183	377	1.12801	LC	Gentianales	Rubiaceae	Alibertia
252	Alibertia edulis	RCP8.5 lim	606	1757	301	1.26902	LC	Gentianales	Rubiaceae	Alibertia
253	Allomarkgrafia plumeriiflora	RCP4.5 full	1569	529	745	-0.449438	VU	Gentianales	Apocynaceae	Allomarkgrafia
254	Allomarkgrafia plumeriiflora	RCP4.5 lim	593	230	444	-0.350048	VU	Gentianales	Apocynaceae	Allomarkgrafia
255	Allomarkgrafia plumeriiflora	RCP8.5 full	1810	748	504	-0.458946	VU	Gentianales	Apocynaceae	Allomarkgrafia
256	Allomarkgrafia plumeriiflora	RCP8.5 lim	837	336	200	-0.483124	VU	Gentianales	Apocynaceae	Allomarkgrafia
257	Allophylus camptostachys	RCP4.5 full	0	1284	0	1284	LC	Sapindales	Sapindaceae	Allophylus
258	Allophylus camptostachys	RCP4.5 lim	0	972	0	972	LC	Sapindales	Sapindaceae	Allophylus
259	Allophylus camptostachys	RCP8.5 full	0	772	0	772	LC	Sapindales	Sapindaceae	Allophylus
260	Allophylus camptostachys	RCP8.5 lim	0	531	0	531	LC	Sapindales	Sapindaceae	Allophylus
261	Allophylus cominia	RCP4.5 full	874	1959	2059	0.369928	LC	Sapindales	Sapindaceae	Allophylus
262	Allophylus cominia	RCP4.5 lim	634	978	1535	0.158598	LC	Sapindales	Sapindaceae	Allophylus
263	Allophylus cominia	RCP8.5 full	1308	1589	1625	0.0958063	LC	Sapindales	Sapindaceae	Allophylus
264	Allophylus cominia	RCP8.5 lim	916	782	1253	-0.0617796	LC	Sapindales	Sapindaceae	Allophylus
265	Allophylus psilospermus	RCP4.5 full	2600	216	1519	-0.578781	EN	Sapindales	Sapindaceae	Allophylus
266	Allophylus psilospermus	RCP4.5 lim	1729	26	886	-0.651243	EN	Sapindales	Sapindaceae	Allophylus
267	Allophylus psilospermus	RCP8.5 full	3346	259	773	-0.749454	EN	Sapindales	Sapindaceae	Allophylus
268	Allophylus psilospermus	RCP8.5 lim	2298	15	317	-0.87304	CR	Sapindales	Sapindaceae	Allophylus
269	Allophylus racemosus	RCP4.5 full	1190	461	2468	-0.199289	LC	Sapindales	Sapindaceae	Allophylus
270	Allophylus racemosus	RCP4.5 lim	892	217	1705	-0.259915	LC	Sapindales	Sapindaceae	Allophylus
271	Allophylus racemosus	RCP8.5 full	2168	389	1490	-0.486331	VU	Sapindales	Sapindaceae	Allophylus
272	Allophylus racemosus	RCP8.5 lim	1662	159	935	-0.578745	EN	Sapindales	Sapindaceae	Allophylus
273	Alnus acuminata	RCP4.5 full	2118	47	3350	-0.378749	VU	Fagales	Betulaceae	Alnus
274	Alnus acuminata	RCP4.5 lim	1921	36	3200	-0.368092	VU	Fagales	Betulaceae	Alnus
275	Alnus acuminata	RCP8.5 full	3127	30	2341	-0.566386	EN	Fagales	Betulaceae	Alnus
276	Alnus acuminata	RCP8.5 lim	2823	26	2298	-0.546182	EN	Fagales	Betulaceae	Alnus
277	Alnus jorullensis	RCP4.5 full	1362	79	1563	-0.438632	VU	Fagales	Betulaceae	Alnus
278	Alnus jorullensis	RCP4.5 lim	1270	36	1537	-0.439615	VU	Fagales	Betulaceae	Alnus
279	Alnus jorullensis	RCP8.5 full	1973	74	952	-0.649231	EN	Fagales	Betulaceae	Alnus
280	Alnus jorullensis	RCP8.5 lim	1854	45	953	-0.64446	EN	Fagales	Betulaceae	Alnus
281	Alseis blackiana	RCP4.5 full	1224	639	1160	-0.245386	LC	Gentianales	Rubiaceae	Alseis
282	Alseis blackiana	RCP4.5 lim	544	189	586	-0.314159	VU	Gentianales	Rubiaceae	Alseis
283	Alseis blackiana	RCP8.5 full	1832	411	552	-0.596057	EN	Gentianales	Rubiaceae	Alseis
284	Alseis blackiana	RCP8.5 lim	883	106	247	-0.687611	EN	Gentianales	Rubiaceae	Alseis
285	Alseis yucatanensis	RCP4.5 full	1322	321	273	-0.627586	EN	Gentianales	Rubiaceae	Alseis
286	Alseis yucatanensis	RCP4.5 lim	1000	167	215	-0.685597	EN	Gentianales	Rubiaceae	Alseis
287	Alseis yucatanensis	RCP8.5 full	1524	215	71	-0.82069	CR	Gentianales	Rubiaceae	Alseis
288	Alseis yucatanensis	RCP8.5 lim	1155	131	60	-0.842798	CR	Gentianales	Rubiaceae	Alseis
289	Alternanthera pycnantha	RCP4.5 full	224	236	365	0.0203735	LC	Caryophyllales	Amaranthaceae	Alternanthera
290	Alternanthera pycnantha	RCP4.5 lim	102	31	183	-0.249123	LC	Caryophyllales	Amaranthaceae	Alternanthera
291	Alternanthera pycnantha	RCP8.5 full	241	344	348	0.174873	LC	Caryophyllales	Amaranthaceae	Alternanthera
292	Alternanthera pycnantha	RCP8.5 lim	131	53	154	-0.273684	LC	Caryophyllales	Amaranthaceae	Alternanthera
293	Alvaradoa amorphoides	RCP4.5 full	1526	2156	3589	0.123167	LC	Picramniales	Picramniaceae	Alvaradoa
294	Alvaradoa amorphoides	RCP4.5 lim	1352	1408	2727	0.0137289	LC	Picramniales	Picramniaceae	Alvaradoa
295	Alvaradoa amorphoides	RCP8.5 full	2354	2421	2761	0.0130987	LC	Picramniales	Picramniaceae	Alvaradoa
296	Alvaradoa amorphoides	RCP8.5 lim	2096	1592	1983	-0.12356	LC	Picramniales	Picramniaceae	Alvaradoa
297	Amaioua corymbosa	RCP4.5 full	1534	2925	2460	0.348272	LC	Gentianales	Rubiaceae	Amaioua
298	Amaioua corymbosa	RCP4.5 lim	1043	1045	1855	0.000690131	LC	Gentianales	Rubiaceae	Amaioua
299	Amaioua corymbosa	RCP8.5 full	1998	4841	1996	0.711818	LC	Gentianales	Rubiaceae	Amaioua
300	Amaioua corymbosa	RCP8.5 lim	1552	1786	1346	0.0807453	LC	Gentianales	Rubiaceae	Amaioua
301	Amaioua pedicellata	RCP4.5 full	320	8	85	-0.77037	EN	Gentianales	Rubiaceae	Amaioua
302	Amaioua pedicellata	RCP4.5 lim	218	0	45	-0.828897	CR	Gentianales	Rubiaceae	Amaioua
303	Amaioua pedicellata	RCP8.5 full	403	22	2	-0.940741	CR	Gentianales	Rubiaceae	Amaioua
304	Amaioua pedicellata	RCP8.5 lim	263	0	0	-1	EX	Gentianales	Rubiaceae	Amaioua
305	Amanoa guianensis	RCP4.5 full	590	315	737	-0.207234	LC	Malpighiales	Phyllanthaceae	Amanoa
306	Amanoa guianensis	RCP4.5 lim	481	65	416	-0.463768	VU	Malpighiales	Phyllanthaceae	Amanoa
307	Amanoa guianensis	RCP8.5 full	956	402	371	-0.417483	VU	Malpighiales	Phyllanthaceae	Amanoa
308	Amanoa guianensis	RCP8.5 lim	744	51	153	-0.772575	EN	Malpighiales	Phyllanthaceae	Amanoa
309	Ampelocera hottlei	RCP4.5 full	0	519	0	519	LC	Rosales	Ulmaceae	Ampelocera
310	Ampelocera hottlei	RCP4.5 lim	0	414	0	414	LC	Rosales	Ulmaceae	Ampelocera
311	Ampelocera hottlei	RCP8.5 full	0	238	0	238	LC	Rosales	Ulmaceae	Ampelocera
312	Ampelocera hottlei	RCP8.5 lim	0	165	0	165	LC	Rosales	Ulmaceae	Ampelocera
313	Ampelocera macrocarpa	RCP4.5 full	2165	348	2320	-0.405128	VU	Rosales	Ulmaceae	Ampelocera
314	Ampelocera macrocarpa	RCP4.5 lim	874	99	934	-0.42865	VU	Rosales	Ulmaceae	Ampelocera
315	Ampelocera macrocarpa	RCP8.5 full	2563	477	1922	-0.465106	VU	Rosales	Ulmaceae	Ampelocera
316	Ampelocera macrocarpa	RCP8.5 lim	1280	73	528	-0.667588	EN	Rosales	Ulmaceae	Ampelocera
317	Amphilophium crucigerum	RCP4.5 full	2555	1428	10223	-0.0881985	LC	Lamiales	Bignoniaceae	Amphilophium
318	Amphilophium crucigerum	RCP4.5 lim	1443	792	5573	-0.0927879	LC	Lamiales	Bignoniaceae	Amphilophium
319	Amphilophium crucigerum	RCP8.5 full	4565	1860	8213	-0.211692	LC	Lamiales	Bignoniaceae	Amphilophium
320	Amphilophium crucigerum	RCP8.5 lim	2567	832	4449	-0.247292	LC	Lamiales	Bignoniaceae	Amphilophium
321	Amphilophium magnoliifolium	RCP4.5 full	13	3206	0	245.615	LC	Lamiales	Bignoniaceae	Amphilophium
322	Amphilophium magnoliifolium	RCP4.5 lim	0	1055	0	1055	LC	Lamiales	Bignoniaceae	Amphilophium
323	Amphilophium magnoliifolium	RCP8.5 full	13	2590	0	198.231	LC	Lamiales	Bignoniaceae	Amphilophium
324	Amphilophium magnoliifolium	RCP8.5 lim	0	775	0	775	LC	Lamiales	Bignoniaceae	Amphilophium
325	Amphilophium pannosum	RCP4.5 full	631	213	704	-0.313109	VU	Lamiales	Bignoniaceae	Amphilophium
326	Amphilophium pannosum	RCP4.5 lim	187	37	262	-0.334076	VU	Lamiales	Bignoniaceae	Amphilophium
327	Amphilophium pannosum	RCP8.5 full	942	225	393	-0.537079	EN	Lamiales	Bignoniaceae	Amphilophium
328	Amphilophium pannosum	RCP8.5 lim	329	22	120	-0.683742	EN	Lamiales	Bignoniaceae	Amphilophium
329	Amphipterygium adstringens	RCP4.5 full	44	1357	1913	0.670925	LC	Sapindales	Anacardiaceae	Amphipterygium
330	Amphipterygium adstringens	RCP4.5 lim	9	858	1563	0.540076	LC	Sapindales	Anacardiaceae	Amphipterygium
331	Amphipterygium adstringens	RCP8.5 full	53	2144	1904	1.06847	LC	Sapindales	Anacardiaceae	Amphipterygium
332	Amphipterygium adstringens	RCP8.5 lim	10	1258	1562	0.793893	LC	Sapindales	Anacardiaceae	Amphipterygium
333	Amphitecna apiculata	RCP4.5 full	804	137	828	-0.408701	VU	Lamiales	Bignoniaceae	Amphitecna
334	Amphitecna apiculata	RCP4.5 lim	636	75	651	-0.435897	VU	Lamiales	Bignoniaceae	Amphitecna
335	Amphitecna apiculata	RCP8.5 full	1117	131	515	-0.604167	EN	Lamiales	Bignoniaceae	Amphitecna
336	Amphitecna apiculata	RCP8.5 lim	903	69	384	-0.648019	EN	Lamiales	Bignoniaceae	Amphitecna
337	Amphitecna isthmica	RCP4.5 full	472	75	170	-0.61838	EN	Lamiales	Bignoniaceae	Amphitecna
338	Amphitecna isthmica	RCP4.5 lim	225	0	87	-0.721154	EN	Lamiales	Bignoniaceae	Amphitecna
339	Amphitecna isthmica	RCP8.5 full	613	73	29	-0.841121	CR	Lamiales	Bignoniaceae	Amphitecna
340	Amphitecna isthmica	RCP8.5 lim	310	0	2	-0.99359	CR	Lamiales	Bignoniaceae	Amphitecna
341	Amphitecna latifolia	RCP4.5 full	2328	675	1231	-0.464456	VU	Lamiales	Bignoniaceae	Amphitecna
342	Amphitecna latifolia	RCP4.5 lim	1350	171	760	-0.558768	EN	Lamiales	Bignoniaceae	Amphitecna
343	Amphitecna latifolia	RCP8.5 full	2946	835	613	-0.593144	EN	Lamiales	Bignoniaceae	Amphitecna
344	Amphitecna latifolia	RCP8.5 lim	1698	171	412	-0.723697	EN	Lamiales	Bignoniaceae	Amphitecna
345	Amphitecna montana	RCP4.5 full	136	38	38	-0.563218	EN	Lamiales	Bignoniaceae	Amphitecna
346	Amphitecna montana	RCP4.5 lim	87	21	35	-0.540984	EN	Lamiales	Bignoniaceae	Amphitecna
347	Amphitecna montana	RCP8.5 full	172	23	2	-0.856322	CR	Lamiales	Bignoniaceae	Amphitecna
348	Amphitecna montana	RCP8.5 lim	121	17	1	-0.852459	CR	Lamiales	Bignoniaceae	Amphitecna
349	Amphitecna sessilifolia	RCP4.5 full	194	21	92	-0.604895	EN	Lamiales	Bignoniaceae	Amphitecna
350	Amphitecna sessilifolia	RCP4.5 lim	104	0	73	-0.587571	EN	Lamiales	Bignoniaceae	Amphitecna
351	Amphitecna sessilifolia	RCP8.5 full	253	22	33	-0.807692	CR	Lamiales	Bignoniaceae	Amphitecna
352	Amphitecna sessilifolia	RCP8.5 lim	150	0	27	-0.847458	CR	Lamiales	Bignoniaceae	Amphitecna
353	Amyris balsamifera	RCP4.5 full	4424	914	1515	-0.591009	EN	Sapindales	Rutaceae	Amyris
354	Amyris balsamifera	RCP4.5 lim	1906	239	419	-0.716989	EN	Sapindales	Rutaceae	Amyris
355	Amyris balsamifera	RCP8.5 full	5151	932	788	-0.710389	EN	Sapindales	Rutaceae	Amyris
356	Amyris balsamifera	RCP8.5 lim	2187	204	138	-0.852903	CR	Sapindales	Rutaceae	Amyris
357	Amyris elemifera	RCP4.5 full	4128	1164	682	-0.616216	EN	Sapindales	Rutaceae	Amyris
358	Amyris elemifera	RCP4.5 lim	2421	482	230	-0.731422	EN	Sapindales	Rutaceae	Amyris
359	Amyris elemifera	RCP8.5 full	4670	1333	140	-0.693763	EN	Sapindales	Rutaceae	Amyris
360	Amyris elemifera	RCP8.5 lim	2582	426	69	-0.813278	CR	Sapindales	Rutaceae	Amyris
361	Amyris madrensis	RCP4.5 full	533	522	1561	-0.0052531	LC	Sapindales	Rutaceae	Amyris
362	Amyris madrensis	RCP4.5 lim	324	141	1172	-0.122326	LC	Sapindales	Rutaceae	Amyris
363	Amyris madrensis	RCP8.5 full	376	1073	1718	0.332856	LC	Sapindales	Rutaceae	Amyris
364	Amyris madrensis	RCP8.5 lim	215	257	1281	0.0280749	LC	Sapindales	Rutaceae	Amyris
365	Amyris pinnata	RCP4.5 full	1038	673	1461	-0.146058	LC	Sapindales	Rutaceae	Amyris
366	Amyris pinnata	RCP4.5 lim	294	209	613	-0.0937155	LC	Sapindales	Rutaceae	Amyris
367	Amyris pinnata	RCP8.5 full	1429	859	1070	-0.228091	LC	Sapindales	Rutaceae	Amyris
368	Amyris pinnata	RCP8.5 lim	440	306	467	-0.14774	LC	Sapindales	Rutaceae	Amyris
369	Anacardium excelsum	RCP4.5 full	1642	886	2203	-0.196619	LC	Sapindales	Anacardiaceae	Anacardium
370	Anacardium excelsum	RCP4.5 lim	995	332	1260	-0.294013	LC	Sapindales	Anacardiaceae	Anacardium
371	Anacardium excelsum	RCP8.5 full	2271	683	1574	-0.413004	VU	Sapindales	Anacardiaceae	Anacardium
372	Anacardium excelsum	RCP8.5 lim	1448	292	807	-0.512639	EN	Sapindales	Anacardiaceae	Anacardium
373	Anaxagorea crassipetala	RCP4.5 full	1560	88	253	-0.811914	CR	Magnoliales	Annonaceae	Anaxagorea
374	Anaxagorea crassipetala	RCP4.5 lim	789	36	158	-0.795143	EN	Magnoliales	Annonaceae	Anaxagorea
375	Anaxagorea crassipetala	RCP8.5 full	1712	130	101	-0.872587	CR	Magnoliales	Annonaceae	Anaxagorea
376	Anaxagorea crassipetala	RCP8.5 lim	896	60	51	-0.882788	CR	Magnoliales	Annonaceae	Anaxagorea
377	Andira galeottiana	RCP4.5 full	192	232	755	0.0422386	LC	Fabales	Fabaceae	Andira
378	Andira galeottiana	RCP4.5 lim	155	129	722	-0.0296465	LC	Fabales	Fabaceae	Andira
379	Andira galeottiana	RCP8.5 full	355	244	592	-0.117212	LC	Fabales	Fabaceae	Andira
380	Andira galeottiana	RCP8.5 lim	313	121	564	-0.218928	LC	Fabales	Fabaceae	Andira
381	Anemopaegma chrysanthum	RCP4.5 full	3777	300	2152	-0.58644	EN	Lamiales	Bignoniaceae	Anemopaegma
382	Anemopaegma chrysanthum	RCP4.5 lim	1575	80	1040	-0.571702	EN	Lamiales	Bignoniaceae	Anemopaegma
383	Anemopaegma chrysanthum	RCP8.5 full	4648	310	1281	-0.731658	EN	Lamiales	Bignoniaceae	Anemopaegma
384	Anemopaegma chrysanthum	RCP8.5 lim	1907	71	708	-0.702103	EN	Lamiales	Bignoniaceae	Anemopaegma
385	Anemopaegma chrysoleucum	RCP4.5 full	1197	753	1664	-0.15519	LC	Lamiales	Bignoniaceae	Anemopaegma
386	Anemopaegma chrysoleucum	RCP4.5 lim	398	390	1072	-0.00544218	LC	Lamiales	Bignoniaceae	Anemopaegma
387	Anemopaegma chrysoleucum	RCP8.5 full	1369	1204	1492	-0.0576721	LC	Lamiales	Bignoniaceae	Anemopaegma
388	Anemopaegma chrysoleucum	RCP8.5 lim	542	617	928	0.0510204	LC	Lamiales	Bignoniaceae	Anemopaegma
389	Anemopaegma orbiculatum	RCP4.5 full	1414	521	1057	-0.361392	VU	Lamiales	Bignoniaceae	Anemopaegma
390	Anemopaegma orbiculatum	RCP4.5 lim	678	228	650	-0.338855	VU	Lamiales	Bignoniaceae	Anemopaegma
391	Anemopaegma orbiculatum	RCP8.5 full	1826	336	645	-0.602995	EN	Lamiales	Bignoniaceae	Anemopaegma
392	Anemopaegma orbiculatum	RCP8.5 lim	975	67	353	-0.683735	EN	Lamiales	Bignoniaceae	Anemopaegma
393	Angostura granulosa	RCP4.5 full	1288	484	122	-0.570213	EN	Sapindales	Rutaceae	Angostura
394	Angostura granulosa	RCP4.5 lim	853	53	64	-0.87241	CR	Sapindales	Rutaceae	Angostura
395	Angostura granulosa	RCP8.5 full	1327	913	83	-0.293617	LC	Sapindales	Rutaceae	Angostura
396	Angostura granulosa	RCP8.5 lim	865	94	52	-0.840785	CR	Sapindales	Rutaceae	Angostura
397	Aniba venezuelana	RCP4.5 full	574	19	126	-0.792857	EN	Laurales	Lauraceae	Aniba
398	Aniba venezuelana	RCP4.5 lim	452	0	56	-0.889764	CR	Laurales	Lauraceae	Aniba
399	Aniba venezuelana	RCP8.5 full	660	33	40	-0.895714	CR	Laurales	Lauraceae	Aniba
400	Aniba venezuelana	RCP8.5 lim	508	0	0	-1	EX	Laurales	Lauraceae	Aniba
401	Annona amazonica	RCP4.5 full	167	63	207	-0.278075	LC	Magnoliales	Annonaceae	Annona
402	Annona amazonica	RCP4.5 lim	68	11	85	-0.372549	VU	Magnoliales	Annonaceae	Annona
403	Annona amazonica	RCP8.5 full	290	62	84	-0.609626	EN	Magnoliales	Annonaceae	Annona
404	Annona amazonica	RCP8.5 lim	149	11	4	-0.901961	CR	Magnoliales	Annonaceae	Annona
405	Annona cherimola	RCP4.5 full	1464	287	1712	-0.370592	VU	Magnoliales	Annonaceae	Annona
406	Annona cherimola	RCP4.5 lim	963	148	840	-0.452024	VU	Magnoliales	Annonaceae	Annona
407	Annona cherimola	RCP8.5 full	1992	377	1184	-0.508501	EN	Magnoliales	Annonaceae	Annona
408	Annona cherimola	RCP8.5 lim	1264	217	539	-0.580699	EN	Magnoliales	Annonaceae	Annona
409	Annona glabra	RCP4.5 full	758	7100	2148	2.18238	LC	Magnoliales	Annonaceae	Annona
410	Annona glabra	RCP4.5 lim	682	2081	1628	0.605628	LC	Magnoliales	Annonaceae	Annona
411	Annona glabra	RCP8.5 full	627	11917	2279	3.88507	LC	Magnoliales	Annonaceae	Annona
412	Annona glabra	RCP8.5 lim	570	2774	1740	0.954113	LC	Magnoliales	Annonaceae	Annona
413	Annona hayesii	RCP4.5 full	92	1408	873	1.36373	LC	Magnoliales	Annonaceae	Annona
414	Annona hayesii	RCP4.5 lim	83	349	576	0.403642	LC	Magnoliales	Annonaceae	Annona
415	Annona hayesii	RCP8.5 full	239	2109	726	1.93782	LC	Magnoliales	Annonaceae	Annona
416	Annona hayesii	RCP8.5 lim	213	347	446	0.203338	LC	Magnoliales	Annonaceae	Annona
417	Annona holosericea	RCP4.5 full	598	44	353	-0.582545	EN	Magnoliales	Annonaceae	Annona
418	Annona holosericea	RCP4.5 lim	496	31	265	-0.611038	EN	Magnoliales	Annonaceae	Annona
419	Annona holosericea	RCP8.5 full	849	44	102	-0.846477	CR	Magnoliales	Annonaceae	Annona
420	Annona holosericea	RCP8.5 lim	674	23	87	-0.855453	CR	Magnoliales	Annonaceae	Annona
421	Annona montana	RCP4.5 full	2834	119	462	-0.823726	CR	Magnoliales	Annonaceae	Annona
422	Annona montana	RCP4.5 lim	556	12	134	-0.788406	EN	Magnoliales	Annonaceae	Annona
423	Annona montana	RCP8.5 full	3214	143	82	-0.931735	CR	Magnoliales	Annonaceae	Annona
424	Annona montana	RCP8.5 lim	667	14	23	-0.946377	CR	Magnoliales	Annonaceae	Annona
425	Annona muricata	RCP4.5 full	40998	18	6724	-0.858723	CR	Magnoliales	Annonaceae	Annona
426	Annona muricata	RCP4.5 lim	8780	172	3774	-0.685678	EN	Magnoliales	Annonaceae	Annona
427	Annona muricata	RCP8.5 full	42604	8	5118	-0.892586	CR	Magnoliales	Annonaceae	Annona
428	Annona muricata	RCP8.5 lim	9607	95	2947	-0.757687	EN	Magnoliales	Annonaceae	Annona
429	Annona purpurea	RCP4.5 full	2314	385	1072	-0.569699	EN	Magnoliales	Annonaceae	Annona
430	Annona purpurea	RCP4.5 lim	1358	137	549	-0.640273	EN	Magnoliales	Annonaceae	Annona
431	Annona purpurea	RCP8.5 full	2914	385	472	-0.746899	EN	Magnoliales	Annonaceae	Annona
432	Annona purpurea	RCP8.5 lim	1751	115	156	-0.857892	CR	Magnoliales	Annonaceae	Annona
433	Annona rensoniana	RCP4.5 full	1526	428	851	-0.461927	VU	Magnoliales	Annonaceae	Annona
434	Annona rensoniana	RCP4.5 lim	579	148	385	-0.447095	VU	Magnoliales	Annonaceae	Annona
435	Annona rensoniana	RCP8.5 full	1884	519	493	-0.574253	EN	Magnoliales	Annonaceae	Annona
436	Annona rensoniana	RCP8.5 lim	754	206	210	-0.568465	EN	Magnoliales	Annonaceae	Annona
437	Annona reticulata	RCP4.5 full	1556	1416	2028	-0.0390625	LC	Magnoliales	Annonaceae	Annona
438	Annona reticulata	RCP4.5 lim	1252	864	1759	-0.128861	LC	Magnoliales	Annonaceae	Annona
439	Annona reticulata	RCP8.5 full	2184	1368	1400	-0.227679	LC	Magnoliales	Annonaceae	Annona
440	Annona reticulata	RCP8.5 lim	1846	854	1165	-0.329459	VU	Magnoliales	Annonaceae	Annona
441	Annona squamosa	RCP4.5 full	954	2836	4165	0.36765	LC	Magnoliales	Annonaceae	Annona
442	Annona squamosa	RCP4.5 lim	451	1253	2292	0.292381	LC	Magnoliales	Annonaceae	Annona
443	Annona squamosa	RCP8.5 full	2373	3688	2746	0.256886	LC	Magnoliales	Annonaceae	Annona
444	Annona squamosa	RCP8.5 lim	1200	1619	1543	0.152752	LC	Magnoliales	Annonaceae	Annona
445	Anomospermum reticulatum	RCP4.5 full	895	76	318	-0.675185	EN	Ranunculales	Menispermaceae	Anomospermum
446	Anomospermum reticulatum	RCP4.5 lim	440	20	122	-0.747331	EN	Ranunculales	Menispermaceae	Anomospermum
447	Anomospermum reticulatum	RCP8.5 full	1050	95	163	-0.787304	EN	Ranunculales	Menispermaceae	Anomospermum
448	Anomospermum reticulatum	RCP8.5 lim	518	35	44	-0.859431	CR	Ranunculales	Menispermaceae	Anomospermum
449	Anthodiscus chocoensis	RCP4.5 full	121	238	177	0.392617	LC	Malpighiales	Caryocaraceae	Anthodiscus
450	Anthodiscus chocoensis	RCP4.5 lim	46	104	95	0.411348	LC	Malpighiales	Caryocaraceae	Anthodiscus
451	Anthodiscus chocoensis	RCP8.5 full	175	306	123	0.439597	LC	Malpighiales	Caryocaraceae	Anthodiscus
452	Anthodiscus chocoensis	RCP8.5 lim	82	187	59	0.744681	LC	Malpighiales	Caryocaraceae	Anthodiscus
453	Anthurium andicola	RCP4.5 full	1439	74	1360	-0.487674	VU	Alismatales	Araceae	Anthurium
454	Anthurium andicola	RCP4.5 lim	721	14	963	-0.419834	VU	Alismatales	Araceae	Anthurium
455	Anthurium andicola	RCP8.5 full	1949	142	850	-0.645588	EN	Alismatales	Araceae	Anthurium
456	Anthurium andicola	RCP8.5 lim	1045	13	639	-0.612827	EN	Alismatales	Araceae	Anthurium
457	Apeiba glabra	RCP4.5 full	603	345	977	-0.163291	LC	Malvales	Malvaceae	Apeiba
458	Apeiba glabra	RCP4.5 lim	356	114	518	-0.276888	LC	Malvales	Malvaceae	Apeiba
459	Apeiba glabra	RCP8.5 full	912	293	668	-0.391772	VU	Malvales	Malvaceae	Apeiba
460	Apeiba glabra	RCP8.5 lim	564	113	310	-0.516018	EN	Malvales	Malvaceae	Apeiba
461	Apeiba membranacea	RCP4.5 full	966	444	1445	-0.216508	LC	Malvales	Malvaceae	Apeiba
462	Apeiba membranacea	RCP4.5 lim	690	387	995	-0.179822	LC	Malvales	Malvaceae	Apeiba
463	Apeiba membranacea	RCP8.5 full	1252	432	1159	-0.340108	VU	Malvales	Malvaceae	Apeiba
464	Apeiba membranacea	RCP8.5 lim	951	306	734	-0.382789	VU	Malvales	Malvaceae	Apeiba
465	Apeiba tibourbou	RCP4.5 full	0	3317	0	3317	LC	Malvales	Malvaceae	Apeiba
466	Apeiba tibourbou	RCP4.5 lim	0	2375	0	2375	LC	Malvales	Malvaceae	Apeiba
467	Apeiba tibourbou	RCP8.5 full	0	1947	0	1947	LC	Malvales	Malvaceae	Apeiba
468	Apeiba tibourbou	RCP8.5 lim	0	1306	0	1306	LC	Malvales	Malvaceae	Apeiba
469	Aphananthe monoica	RCP4.5 full	1855	806	1317	-0.330706	VU	Rosales	Cannabaceae	Aphananthe
470	Aphananthe monoica	RCP4.5 lim	1247	458	886	-0.369902	VU	Rosales	Cannabaceae	Aphananthe
471	Aphananthe monoica	RCP8.5 full	2533	709	639	-0.575032	EN	Rosales	Cannabaceae	Aphananthe
472	Aphananthe monoica	RCP8.5 lim	1713	366	420	-0.631505	EN	Rosales	Cannabaceae	Aphananthe
473	Aphelandra aurantiaca	RCP4.5 full	3083	112	1201	-0.693511	EN	Lamiales	Acanthaceae	Aphelandra
474	Aphelandra aurantiaca	RCP4.5 lim	1758	26	997	-0.628675	EN	Lamiales	Acanthaceae	Aphelandra
475	Aphelandra aurantiaca	RCP8.5 full	3682	146	602	-0.825397	CR	Lamiales	Acanthaceae	Aphelandra
476	Aphelandra aurantiaca	RCP8.5 lim	2301	14	454	-0.830127	CR	Lamiales	Acanthaceae	Aphelandra
477	Aphelandra scabra	RCP4.5 full	955	4131	339	2.4544	LC	Lamiales	Acanthaceae	Aphelandra
478	Aphelandra scabra	RCP4.5 lim	643	3405	298	2.93518	LC	Lamiales	Acanthaceae	Aphelandra
479	Aphelandra scabra	RCP8.5 full	1067	3443	227	1.83617	LC	Lamiales	Acanthaceae	Aphelandra
480	Aphelandra scabra	RCP8.5 lim	754	2789	187	2.16259	LC	Lamiales	Acanthaceae	Aphelandra
481	Apoplanesia paniculata	RCP4.5 full	323	2314	2229	0.780172	LC	Fabales	Fabaceae	Apoplanesia
482	Apoplanesia paniculata	RCP4.5 lim	264	920	1559	0.359846	LC	Fabales	Fabaceae	Apoplanesia
483	Apoplanesia paniculata	RCP8.5 full	428	3509	2124	1.20729	LC	Fabales	Fabaceae	Apoplanesia
484	Apoplanesia paniculata	RCP8.5 lim	314	1546	1509	0.675809	LC	Fabales	Fabaceae	Apoplanesia
485	Arachnothryx buddleioides	RCP4.5 full	2041	117	1221	-0.589822	EN	Gentianales	Rubiaceae	Arachnothryx
486	Arachnothryx buddleioides	RCP4.5 lim	1459	6	928	-0.608714	EN	Gentianales	Rubiaceae	Arachnothryx
487	Arachnothryx buddleioides	RCP8.5 full	2733	255	529	-0.759657	EN	Gentianales	Rubiaceae	Arachnothryx
488	Arachnothryx buddleioides	RCP8.5 lim	2013	22	374	-0.834101	CR	Gentianales	Rubiaceae	Arachnothryx
489	Arachnothryx capitellata	RCP4.5 full	517	115	624	-0.352323	VU	Gentianales	Rubiaceae	Arachnothryx
490	Arachnothryx capitellata	RCP4.5 lim	266	63	474	-0.274324	LC	Gentianales	Rubiaceae	Arachnothryx
491	Arachnothryx capitellata	RCP8.5 full	797	90	344	-0.619632	EN	Gentianales	Rubiaceae	Arachnothryx
492	Arachnothryx capitellata	RCP8.5 lim	431	48	309	-0.517568	EN	Gentianales	Rubiaceae	Arachnothryx
493	Arachnothryx jurgensenii	RCP4.5 full	911	40	859	-0.49209	VU	Gentianales	Rubiaceae	Arachnothryx
494	Arachnothryx jurgensenii	RCP4.5 lim	495	8	350	-0.576331	EN	Gentianales	Rubiaceae	Arachnothryx
495	Arachnothryx jurgensenii	RCP8.5 full	1377	43	393	-0.753672	EN	Gentianales	Rubiaceae	Arachnothryx
496	Arachnothryx jurgensenii	RCP8.5 lim	700	0	145	-0.828402	CR	Gentianales	Rubiaceae	Arachnothryx
497	Arachnothryx laniflora	RCP4.5 full	752	53	488	-0.56371	EN	Gentianales	Rubiaceae	Arachnothryx
498	Arachnothryx laniflora	RCP4.5 lim	537	16	377	-0.570022	EN	Gentianales	Rubiaceae	Arachnothryx
499	Arachnothryx laniflora	RCP8.5 full	1111	64	129	-0.844355	CR	Gentianales	Rubiaceae	Arachnothryx
500	Arachnothryx laniflora	RCP8.5 lim	811	12	103	-0.874179	CR	Gentianales	Rubiaceae	Arachnothryx
501	Arachnothryx leucophylla	RCP4.5 full	774	308	2249	-0.154152	LC	Gentianales	Rubiaceae	Arachnothryx
502	Arachnothryx leucophylla	RCP4.5 lim	562	151	1869	-0.169066	LC	Gentianales	Rubiaceae	Arachnothryx
503	Arachnothryx leucophylla	RCP8.5 full	1172	594	1851	-0.191201	LC	Gentianales	Rubiaceae	Arachnothryx
504	Arachnothryx leucophylla	RCP8.5 lim	880	300	1551	-0.238585	LC	Gentianales	Rubiaceae	Arachnothryx
505	Arachnothryx rufescens	RCP4.5 full	368	30	85	-0.746137	EN	Gentianales	Rubiaceae	Arachnothryx
506	Arachnothryx rufescens	RCP4.5 lim	158	1	59	-0.723502	EN	Gentianales	Rubiaceae	Arachnothryx
507	Arachnothryx rufescens	RCP8.5 full	425	37	28	-0.856512	CR	Gentianales	Rubiaceae	Arachnothryx
508	Arachnothryx rufescens	RCP8.5 lim	195	0	22	-0.898618	CR	Gentianales	Rubiaceae	Arachnothryx
509	Aralia excelsa	RCP4.5 full	2664	845	1135	-0.47881	VU	Apiales	Araliaceae	Aralia
510	Aralia excelsa	RCP4.5 lim	867	236	482	-0.467754	VU	Apiales	Araliaceae	Aralia
511	Aralia excelsa	RCP8.5 full	3217	722	582	-0.656752	EN	Apiales	Araliaceae	Aralia
512	Aralia excelsa	RCP8.5 lim	1063	228	286	-0.618977	EN	Apiales	Araliaceae	Aralia
513	Arbutus xalapensis	RCP4.5 full	2515	36	3205	-0.433392	VU	Ericales	Ericaceae	Arbutus
514	Arbutus xalapensis	RCP4.5 lim	2424	1	3290	-0.424046	VU	Ericales	Ericaceae	Arbutus
515	Arbutus xalapensis	RCP8.5 full	3414	89	2306	-0.581294	EN	Ericales	Ericaceae	Arbutus
516	Arbutus xalapensis	RCP8.5 lim	3347	0	2367	-0.585754	EN	Ericales	Ericaceae	Arbutus
517	Ardisia auriculata	RCP4.5 full	743	4	87	-0.890361	CR	Ericales	Primulaceae	Ardisia
518	Ardisia auriculata	RCP4.5 lim	454	3	40	-0.912955	CR	Ericales	Primulaceae	Ardisia
519	Ardisia auriculata	RCP8.5 full	822	1	8	-0.989157	CR	Ericales	Primulaceae	Ardisia
520	Ardisia auriculata	RCP8.5 lim	494	0	0	-1	EX	Ericales	Primulaceae	Ardisia
521	Ardisia compressa	RCP4.5 full	0	1543	0	1543	LC	Ericales	Primulaceae	Ardisia
522	Ardisia compressa	RCP4.5 lim	0	1169	0	1169	LC	Ericales	Primulaceae	Ardisia
523	Ardisia compressa	RCP8.5 full	0	806	0	806	LC	Ericales	Primulaceae	Ardisia
524	Ardisia compressa	RCP8.5 lim	0	551	0	551	LC	Ericales	Primulaceae	Ardisia
525	Ardisia densiflora	RCP4.5 full	634	110	287	-0.568947	EN	Ericales	Primulaceae	Ardisia
526	Ardisia densiflora	RCP4.5 lim	237	7	126	-0.633609	EN	Ericales	Primulaceae	Ardisia
527	Ardisia densiflora	RCP8.5 full	854	167	67	-0.745928	EN	Ericales	Primulaceae	Ardisia
528	Ardisia densiflora	RCP8.5 lim	344	4	19	-0.936639	CR	Ericales	Primulaceae	Ardisia
529	Ardisia escallonioides	RCP4.5 full	539	2484	3789	0.449399	LC	Ericales	Primulaceae	Ardisia
530	Ardisia escallonioides	RCP4.5 lim	234	999	2559	0.273899	LC	Ericales	Primulaceae	Ardisia
531	Ardisia escallonioides	RCP8.5 full	1496	2774	2832	0.295287	LC	Ericales	Primulaceae	Ardisia
532	Ardisia escallonioides	RCP8.5 lim	765	1252	2028	0.174364	LC	Ericales	Primulaceae	Ardisia
533	Ardisia fimbrillifera	RCP4.5 full	223	0	20	-0.917695	CR	Ericales	Primulaceae	Ardisia
534	Ardisia fimbrillifera	RCP4.5 lim	158	0	18	-0.897727	CR	Ericales	Primulaceae	Ardisia
535	Ardisia fimbrillifera	RCP8.5 full	242	0	1	-0.995885	CR	Ericales	Primulaceae	Ardisia
536	Ardisia fimbrillifera	RCP8.5 lim	176	0	0	-1	EX	Ericales	Primulaceae	Ardisia
537	Ardisia glandulosomarginata	RCP4.5 full	121	25	51	-0.55814	EN	Ericales	Primulaceae	Ardisia
538	Ardisia glandulosomarginata	RCP4.5 lim	84	0	49	-0.631579	EN	Ericales	Primulaceae	Ardisia
539	Ardisia glandulosomarginata	RCP8.5 full	149	24	23	-0.726744	EN	Ericales	Primulaceae	Ardisia
540	Ardisia glandulosomarginata	RCP8.5 lim	109	0	24	-0.819549	CR	Ericales	Primulaceae	Ardisia
541	Ardisia nigropunctata	RCP4.5 full	2026	44	521	-0.77817	EN	Ericales	Primulaceae	Ardisia
542	Ardisia nigropunctata	RCP4.5 lim	1199	0	217	-0.846751	CR	Ericales	Primulaceae	Ardisia
543	Ardisia nigropunctata	RCP8.5 full	2404	61	143	-0.919906	CR	Ericales	Primulaceae	Ardisia
544	Ardisia nigropunctata	RCP8.5 lim	1368	0	48	-0.966102	CR	Ericales	Primulaceae	Ardisia
545	Ardisia opegrapha	RCP4.5 full	1546	45	482	-0.740138	EN	Ericales	Primulaceae	Ardisia
546	Ardisia opegrapha	RCP4.5 lim	1164	0	264	-0.815126	CR	Ericales	Primulaceae	Ardisia
547	Ardisia opegrapha	RCP8.5 full	1848	67	180	-0.878205	CR	Ericales	Primulaceae	Ardisia
548	Ardisia opegrapha	RCP8.5 lim	1404	0	24	-0.983193	CR	Ericales	Primulaceae	Ardisia
549	Ardisia palmana	RCP4.5 full	501	15	115	-0.788961	EN	Ericales	Primulaceae	Ardisia
550	Ardisia palmana	RCP4.5 lim	252	0	98	-0.72	EN	Ericales	Primulaceae	Ardisia
551	Ardisia palmana	RCP8.5 full	579	19	37	-0.909091	CR	Ericales	Primulaceae	Ardisia
552	Ardisia palmana	RCP8.5 lim	317	1	33	-0.902857	CR	Ericales	Primulaceae	Ardisia
553	Ardisia paschalis	RCP4.5 full	1361	261	543	-0.577731	EN	Ericales	Primulaceae	Ardisia
554	Ardisia paschalis	RCP4.5 lim	1041	95	380	-0.665728	EN	Ericales	Primulaceae	Ardisia
555	Ardisia paschalis	RCP8.5 full	1670	211	234	-0.766282	EN	Ericales	Primulaceae	Ardisia
556	Ardisia paschalis	RCP8.5 lim	1244	48	177	-0.841661	CR	Ericales	Primulaceae	Ardisia
557	Ardisia pellucida	RCP4.5 full	3603	217	1125	-0.716159	EN	Ericales	Primulaceae	Ardisia
558	Ardisia pellucida	RCP4.5 lim	2398	50	728	-0.75112	EN	Ericales	Primulaceae	Ardisia
559	Ardisia pellucida	RCP8.5 full	4328	116	400	-0.890863	CR	Ericales	Primulaceae	Ardisia
560	Ardisia pellucida	RCP8.5 lim	2886	24	240	-0.915547	CR	Ericales	Primulaceae	Ardisia
561	Ardisia revoluta	RCP4.5 full	1987	642	4057	-0.222535	LC	Ericales	Primulaceae	Ardisia
562	Ardisia revoluta	RCP4.5 lim	1460	344	3251	-0.236892	LC	Ericales	Primulaceae	Ardisia
563	Ardisia revoluta	RCP8.5 full	3341	877	2703	-0.407677	VU	Ericales	Primulaceae	Ardisia
564	Ardisia revoluta	RCP8.5 lim	2503	402	2208	-0.445977	VU	Ericales	Primulaceae	Ardisia
565	Ardisia standleyana	RCP4.5 full	4492	298	522	-0.836458	CR	Ericales	Primulaceae	Ardisia
566	Ardisia standleyana	RCP4.5 lim	672	66	214	-0.683973	EN	Ericales	Primulaceae	Ardisia
567	Ardisia standleyana	RCP8.5 full	4774	197	240	-0.912844	CR	Ericales	Primulaceae	Ardisia
568	Ardisia standleyana	RCP8.5 lim	851	14	35	-0.944695	CR	Ericales	Primulaceae	Ardisia
569	Ardisia venosa	RCP4.5 full	264	24	87	-0.683761	EN	Ericales	Primulaceae	Ardisia
570	Ardisia venosa	RCP4.5 lim	104	1	24	-0.804688	CR	Ericales	Primulaceae	Ardisia
571	Ardisia venosa	RCP8.5 full	325	47	26	-0.792023	EN	Ericales	Primulaceae	Ardisia
572	Ardisia venosa	RCP8.5 lim	124	0	4	-0.96875	CR	Ericales	Primulaceae	Ardisia
573	Ardisia verapazensis	RCP4.5 full	647	145	714	-0.368846	VU	Ericales	Primulaceae	Ardisia
574	Ardisia verapazensis	RCP4.5 lim	330	82	388	-0.345404	VU	Ericales	Primulaceae	Ardisia
575	Ardisia verapazensis	RCP8.5 full	1013	92	348	-0.676708	EN	Ericales	Primulaceae	Ardisia
576	Ardisia verapazensis	RCP8.5 lim	515	48	203	-0.650418	EN	Ericales	Primulaceae	Ardisia
577	Aristolochia anguicida	RCP4.5 full	13215	1331	1615	-0.801349	CR	Piperales	Aristolochiaceae	Aristolochia
578	Aristolochia anguicida	RCP4.5 lim	1101	740	1162	-0.159523	LC	Piperales	Aristolochiaceae	Aristolochia
579	Aristolochia anguicida	RCP8.5 full	13201	1265	1629	-0.804855	CR	Piperales	Aristolochiaceae	Aristolochia
580	Aristolochia anguicida	RCP8.5 lim	1074	716	1189	-0.158197	LC	Piperales	Aristolochiaceae	Aristolochia
581	Aristolochia foetida	RCP4.5 full	389	465	1037	0.0532959	LC	Piperales	Aristolochiaceae	Aristolochia
582	Aristolochia foetida	RCP4.5 lim	200	214	622	0.0170316	LC	Piperales	Aristolochiaceae	Aristolochia
583	Aristolochia foetida	RCP8.5 full	683	563	743	-0.0841515	LC	Piperales	Aristolochiaceae	Aristolochia
584	Aristolochia foetida	RCP8.5 lim	345	255	477	-0.109489	LC	Piperales	Aristolochiaceae	Aristolochia
585	Aristolochia sprucei	RCP4.5 full	1559	821	89	-0.447816	VU	Piperales	Aristolochiaceae	Aristolochia
586	Aristolochia sprucei	RCP4.5 lim	56	550	11	7.37313	LC	Piperales	Aristolochiaceae	Aristolochia
587	Aristolochia sprucei	RCP8.5 full	1598	506	50	-0.662621	EN	Piperales	Aristolochiaceae	Aristolochia
588	Aristolochia sprucei	RCP8.5 lim	60	292	7	3.46269	LC	Piperales	Aristolochiaceae	Aristolochia
589	Aristolochia tonduzii	RCP4.5 full	882	416	931	-0.257033	LC	Piperales	Aristolochiaceae	Aristolochia
590	Aristolochia tonduzii	RCP4.5 lim	540	121	581	-0.373773	VU	Piperales	Aristolochiaceae	Aristolochia
591	Aristolochia tonduzii	RCP8.5 full	1256	403	557	-0.470491	VU	Piperales	Aristolochiaceae	Aristolochia
592	Aristolochia tonduzii	RCP8.5 lim	809	170	312	-0.570027	EN	Piperales	Aristolochiaceae	Aristolochia
593	Artocarpus altilis	RCP4.5 full	13322	443	3575	-0.762206	EN	Rosales	Moraceae	Artocarpus
594	Artocarpus altilis	RCP4.5 lim	1174	892	1453	-0.107347	LC	Rosales	Moraceae	Artocarpus
595	Artocarpus altilis	RCP8.5 full	14064	249	2833	-0.817601	CR	Rosales	Moraceae	Artocarpus
596	Artocarpus altilis	RCP8.5 lim	1399	629	1228	-0.29311	LC	Rosales	Moraceae	Artocarpus
597	Aspidosperma desmanthum	RCP4.5 full	2331	1394	2498	-0.194036	LC	Gentianales	Apocynaceae	Aspidosperma
598	Aspidosperma desmanthum	RCP4.5 lim	1313	814	1242	-0.195303	LC	Gentianales	Apocynaceae	Aspidosperma
599	Aspidosperma desmanthum	RCP8.5 full	2937	2433	1892	-0.104369	LC	Gentianales	Apocynaceae	Aspidosperma
600	Aspidosperma desmanthum	RCP8.5 lim	1654	1169	901	-0.189824	LC	Gentianales	Apocynaceae	Aspidosperma
601	Aspidosperma megalocarpon	RCP4.5 full	1462	647	945	-0.338596	VU	Gentianales	Apocynaceae	Aspidosperma
602	Aspidosperma megalocarpon	RCP4.5 lim	1139	187	707	-0.51571	EN	Gentianales	Apocynaceae	Aspidosperma
603	Aspidosperma megalocarpon	RCP8.5 full	1875	653	532	-0.507686	EN	Gentianales	Apocynaceae	Aspidosperma
604	Aspidosperma megalocarpon	RCP8.5 lim	1471	195	375	-0.691224	EN	Gentianales	Apocynaceae	Aspidosperma
605	Aspidosperma myristicifolium	RCP4.5 full	89	114	54	0.174825	LC	Gentianales	Apocynaceae	Aspidosperma
606	Aspidosperma myristicifolium	RCP4.5 lim	75	18	31	-0.537736	EN	Gentianales	Apocynaceae	Aspidosperma
607	Aspidosperma myristicifolium	RCP8.5 full	129	116	14	-0.0909091	LC	Gentianales	Apocynaceae	Aspidosperma
608	Aspidosperma myristicifolium	RCP8.5 lim	106	34	0	-0.679245	EN	Gentianales	Apocynaceae	Aspidosperma
609	Aspidosperma spruceanum	RCP4.5 full	2273	296	1476	-0.527341	EN	Gentianales	Apocynaceae	Aspidosperma
610	Aspidosperma spruceanum	RCP4.5 lim	742	100	656	-0.459227	VU	Gentianales	Apocynaceae	Aspidosperma
611	Aspidosperma spruceanum	RCP8.5 full	2950	283	799	-0.71139	EN	Gentianales	Apocynaceae	Aspidosperma
612	Aspidosperma spruceanum	RCP8.5 lim	1045	85	353	-0.686695	EN	Gentianales	Apocynaceae	Aspidosperma
613	Asplundia ferruginea	RCP4.5 full	378	9	148	-0.701521	EN	Pandanales	Cyclanthaceae	Asplundia
614	Asplundia ferruginea	RCP4.5 lim	203	2	116	-0.630094	EN	Pandanales	Cyclanthaceae	Asplundia
615	Asplundia ferruginea	RCP8.5 full	491	2	35	-0.929658	CR	Pandanales	Cyclanthaceae	Asplundia
616	Asplundia ferruginea	RCP8.5 lim	295	0	24	-0.924765	CR	Pandanales	Cyclanthaceae	Asplundia
617	Asplundia utilis	RCP4.5 full	1	537	0	536	LC	Pandanales	Cyclanthaceae	Asplundia
618	Asplundia utilis	RCP4.5 lim	0	278	0	278	LC	Pandanales	Cyclanthaceae	Asplundia
619	Asplundia utilis	RCP8.5 full	1	317	0	316	LC	Pandanales	Cyclanthaceae	Asplundia
620	Asplundia utilis	RCP8.5 lim	0	78	0	78	LC	Pandanales	Cyclanthaceae	Asplundia
621	Asterogyne martiana	RCP4.5 full	2169	224	496	-0.729831	EN	Arecales	Arecaceae	Asterogyne
622	Asterogyne martiana	RCP4.5 lim	1536	114	253	-0.794857	EN	Arecales	Arecaceae	Asterogyne
623	Asterogyne martiana	RCP8.5 full	2371	301	294	-0.776735	EN	Arecales	Arecaceae	Asterogyne
624	Asterogyne martiana	RCP8.5 lim	1645	178	144	-0.820011	CR	Arecales	Arecaceae	Asterogyne
625	Astianthus viminalis	RCP4.5 full	128	1581	2650	0.523038	LC	Lamiales	Bignoniaceae	Astianthus
626	Astianthus viminalis	RCP4.5 lim	26	1243	2355	0.51113	LC	Lamiales	Bignoniaceae	Astianthus
627	Astianthus viminalis	RCP8.5 full	154	2014	2624	0.669546	LC	Lamiales	Bignoniaceae	Astianthus
628	Astianthus viminalis	RCP8.5 lim	39	1717	2342	0.704746	LC	Lamiales	Bignoniaceae	Astianthus
629	Astrocaryum alatum	RCP4.5 full	940	63	310	-0.7016	EN	Arecales	Arecaceae	Astrocaryum
630	Astrocaryum alatum	RCP4.5 lim	740	0	189	-0.796555	EN	Arecales	Arecaceae	Astrocaryum
631	Astrocaryum alatum	RCP8.5 full	1130	105	120	-0.82	CR	Arecales	Arecaceae	Astrocaryum
632	Astrocaryum alatum	RCP8.5 lim	883	0	46	-0.950484	CR	Arecales	Arecaceae	Astrocaryum
633	Astrocaryum mexicanum	RCP4.5 full	798	52	613	-0.528703	EN	Arecales	Arecaceae	Astrocaryum
634	Astrocaryum mexicanum	RCP4.5 lim	744	31	475	-0.584906	EN	Arecales	Arecaceae	Astrocaryum
635	Astrocaryum mexicanum	RCP8.5 full	1103	312	308	-0.560595	EN	Arecales	Arecaceae	Astrocaryum
636	Astrocaryum mexicanum	RCP8.5 lim	997	17	222	-0.803938	CR	Arecales	Arecaceae	Astrocaryum
637	Astrocaryum standleyanum	RCP4.5 full	5970	829	461	-0.799409	EN	Arecales	Arecaceae	Astrocaryum
638	Astrocaryum standleyanum	RCP4.5 lim	500	704	133	0.322275	LC	Arecales	Arecaceae	Astrocaryum
639	Astrocaryum standleyanum	RCP8.5 full	6150	756	281	-0.83875	CR	Arecales	Arecaceae	Astrocaryum
640	Astrocaryum standleyanum	RCP8.5 lim	545	614	88	0.109005	LC	Arecales	Arecaceae	Astrocaryum
641	Astrocasia tremula	RCP4.5 full	520	1390	3217	0.232807	LC	Malpighiales	Phyllanthaceae	Astrocasia
642	Astrocasia tremula	RCP4.5 lim	378	417	1873	0.0173256	LC	Malpighiales	Phyllanthaceae	Astrocasia
643	Astrocasia tremula	RCP8.5 full	1150	1545	2587	0.1057	LC	Malpighiales	Phyllanthaceae	Astrocasia
644	Astrocasia tremula	RCP8.5 lim	642	481	1609	-0.0715238	LC	Malpighiales	Phyllanthaceae	Astrocasia
645	Astronium graveolens	RCP4.5 full	18313	3096	2535	-0.729902	EN	Sapindales	Anacardiaceae	Astronium
646	Astronium graveolens	RCP4.5 lim	6351	2089	1809	-0.522304	EN	Sapindales	Anacardiaceae	Astronium
647	Astronium graveolens	RCP8.5 full	18251	3127	2597	-0.725441	EN	Sapindales	Anacardiaceae	Astronium
648	Astronium graveolens	RCP8.5 lim	6438	1911	1722	-0.554779	EN	Sapindales	Anacardiaceae	Astronium
649	Attalea butyracea	RCP4.5 full	1440	479	702	-0.448646	VU	Arecales	Arecaceae	Attalea
650	Attalea butyracea	RCP4.5 lim	509	134	349	-0.437063	VU	Arecales	Arecaceae	Attalea
651	Attalea butyracea	RCP8.5 full	1862	378	280	-0.69281	EN	Arecales	Arecaceae	Attalea
652	Attalea butyracea	RCP8.5 lim	702	119	156	-0.679487	EN	Arecales	Arecaceae	Attalea
653	Ayenia micrantha	RCP4.5 full	428	351	2657	-0.0249595	LC	Malvales	Malvaceae	Ayenia
654	Ayenia micrantha	RCP4.5 lim	325	235	2352	-0.0336197	LC	Malvales	Malvaceae	Ayenia
655	Ayenia micrantha	RCP8.5 full	666	524	2419	-0.0460292	LC	Malvales	Malvaceae	Ayenia
656	Ayenia micrantha	RCP8.5 lim	539	311	2138	-0.08517	LC	Malvales	Malvaceae	Ayenia
657	Baccharis vaccinioides	RCP4.5 full	189	11	69	-0.689922	EN	Asterales	Asteraceae	Baccharis
658	Baccharis vaccinioides	RCP4.5 lim	112	4	56	-0.642857	EN	Asterales	Asteraceae	Baccharis
659	Baccharis vaccinioides	RCP8.5 full	229	27	29	-0.782946	EN	Asterales	Asteraceae	Baccharis
660	Baccharis vaccinioides	RCP8.5 lim	142	2	26	-0.833333	CR	Asterales	Asteraceae	Baccharis
661	Bactris barronis	RCP4.5 full	103	521	426	0.79017	LC	Arecales	Arecaceae	Bactris
662	Bactris barronis	RCP4.5 lim	83	92	242	0.0276923	LC	Arecales	Arecaceae	Bactris
663	Bactris barronis	RCP8.5 full	206	650	323	0.839319	LC	Arecales	Arecaceae	Bactris
664	Bactris barronis	RCP8.5 lim	152	129	173	-0.0707692	LC	Arecales	Arecaceae	Bactris
665	Bactris coloniata	RCP4.5 full	50	114	108	0.405063	LC	Arecales	Arecaceae	Bactris
666	Bactris coloniata	RCP4.5 lim	31	19	80	-0.108108	LC	Arecales	Arecaceae	Bactris
667	Bactris coloniata	RCP8.5 full	95	142	63	0.297468	LC	Arecales	Arecaceae	Bactris
668	Bactris coloniata	RCP8.5 lim	66	7	45	-0.531532	EN	Arecales	Arecaceae	Bactris
669	Bactris coloradonis	RCP4.5 full	388	197	1198	-0.120429	LC	Arecales	Arecaceae	Bactris
670	Bactris coloradonis	RCP4.5 lim	266	163	905	-0.087959	LC	Arecales	Arecaceae	Bactris
671	Bactris coloradonis	RCP8.5 full	608	216	978	-0.247163	LC	Arecales	Arecaceae	Bactris
672	Bactris coloradonis	RCP8.5 lim	461	190	710	-0.231426	LC	Arecales	Arecaceae	Bactris
673	Bactris gasipaes	RCP4.5 full	1539	1127	3115	-0.088526	LC	Arecales	Arecaceae	Bactris
674	Bactris gasipaes	RCP4.5 lim	363	403	1396	0.0227402	LC	Arecales	Arecaceae	Bactris
675	Bactris gasipaes	RCP8.5 full	1416	1793	3238	0.0810056	LC	Arecales	Arecaceae	Bactris
676	Bactris gasipaes	RCP8.5 lim	483	561	1276	0.0443434	LC	Arecales	Arecaceae	Bactris
677	Bactris glandulosa	RCP4.5 full	192	224	350	0.0590406	LC	Arecales	Arecaceae	Bactris
678	Bactris glandulosa	RCP4.5 lim	105	41	170	-0.232727	LC	Arecales	Arecaceae	Bactris
679	Bactris glandulosa	RCP8.5 full	404	304	138	-0.184502	LC	Arecales	Arecaceae	Bactris
680	Bactris glandulosa	RCP8.5 lim	249	42	26	-0.752727	EN	Arecales	Arecaceae	Bactris
681	Bactris guineensis	RCP4.5 full	471	597	1652	0.05935	LC	Arecales	Arecaceae	Bactris
682	Bactris guineensis	RCP4.5 lim	255	261	1144	0.00428878	LC	Arecales	Arecaceae	Bactris
683	Bactris guineensis	RCP8.5 full	677	768	1446	0.0428639	LC	Arecales	Arecaceae	Bactris
684	Bactris guineensis	RCP8.5 lim	447	287	952	-0.114367	LC	Arecales	Arecaceae	Bactris
685	Bactris major	RCP4.5 full	4319	1040	1230	-0.590917	EN	Arecales	Arecaceae	Bactris
686	Bactris major	RCP4.5 lim	2604	597	768	-0.595196	EN	Arecales	Arecaceae	Bactris
687	Bactris major	RCP8.5 full	5359	511	190	-0.873671	CR	Arecales	Arecaceae	Bactris
688	Bactris major	RCP8.5 lim	3296	247	76	-0.904211	CR	Arecales	Arecaceae	Bactris
689	Bactris mexicana	RCP4.5 full	2203	75	478	-0.793734	EN	Arecales	Arecaceae	Bactris
690	Bactris mexicana	RCP4.5 lim	1541	50	460	-0.745127	EN	Arecales	Arecaceae	Bactris
691	Bactris mexicana	RCP8.5 full	2527	53	154	-0.92279	CR	Arecales	Arecaceae	Bactris
692	Bactris mexicana	RCP8.5 lim	1841	38	160	-0.901049	CR	Arecales	Arecaceae	Bactris
693	Banara guianensis	RCP4.5 full	2238	434	2555	-0.376382	VU	Malpighiales	Salicaceae	Banara
694	Banara guianensis	RCP4.5 lim	1588	401	2210	-0.312533	VU	Malpighiales	Salicaceae	Banara
695	Banara guianensis	RCP8.5 full	3004	518	1789	-0.518673	EN	Malpighiales	Salicaceae	Banara
696	Banara guianensis	RCP8.5 lim	2128	459	1670	-0.439442	VU	Malpighiales	Salicaceae	Banara
697	Banisteriopsis muricata	RCP4.5 full	1806	591	2051	-0.315012	VU	Malpighiales	Malpighiaceae	Banisteriopsis
698	Banisteriopsis muricata	RCP4.5 lim	1242	270	1363	-0.373129	VU	Malpighiales	Malpighiaceae	Banisteriopsis
699	Banisteriopsis muricata	RCP8.5 full	2708	504	1149	-0.571429	EN	Malpighiales	Malpighiaceae	Banisteriopsis
700	Banisteriopsis muricata	RCP8.5 lim	1872	255	733	-0.620729	EN	Malpighiales	Malpighiaceae	Banisteriopsis
701	Barleria oenotheroides	RCP4.5 full	1949	559	2396	-0.319908	VU	Lamiales	Acanthaceae	Barleria
702	Barleria oenotheroides	RCP4.5 lim	1637	384	2056	-0.339291	VU	Lamiales	Acanthaceae	Barleria
703	Barleria oenotheroides	RCP8.5 full	2798	569	1547	-0.513003	EN	Lamiales	Acanthaceae	Barleria
704	Barleria oenotheroides	RCP8.5 lim	2365	385	1328	-0.536149	EN	Lamiales	Acanthaceae	Barleria
705	Batocarpus costaricensis	RCP4.5 full	5092	184	744	-0.840987	CR	Rosales	Moraceae	Batocarpus
706	Batocarpus costaricensis	RCP4.5 lim	480	115	238	-0.508357	EN	Rosales	Moraceae	Batocarpus
707	Batocarpus costaricensis	RCP8.5 full	5401	105	435	-0.907471	CR	Rosales	Moraceae	Batocarpus
708	Batocarpus costaricensis	RCP8.5 lim	639	52	79	-0.817549	CR	Rosales	Moraceae	Batocarpus
709	Bauhinia cookii	RCP4.5 full	1429	322	697	-0.520696	EN	Fabales	Fabaceae	Bauhinia
710	Bauhinia cookii	RCP4.5 lim	518	62	163	-0.669604	EN	Fabales	Fabaceae	Bauhinia
711	Bauhinia cookii	RCP8.5 full	1901	317	225	-0.745061	EN	Fabales	Fabaceae	Bauhinia
712	Bauhinia cookii	RCP8.5 lim	633	57	48	-0.845815	CR	Fabales	Fabaceae	Bauhinia
713	Bauhinia divaricata	RCP4.5 full	0	7509	0	7509	LC	Fabales	Fabaceae	Bauhinia
714	Bauhinia divaricata	RCP4.5 lim	0	5370	0	5370	LC	Fabales	Fabaceae	Bauhinia
715	Bauhinia divaricata	RCP8.5 full	0	7949	0	7949	LC	Fabales	Fabaceae	Bauhinia
716	Bauhinia divaricata	RCP8.5 lim	0	5644	0	5644	LC	Fabales	Fabaceae	Bauhinia
717	Bauhinia glabra	RCP4.5 full	796	1687	1287	0.427748	LC	Fabales	Fabaceae	Bauhinia
718	Bauhinia glabra	RCP4.5 lim	421	633	751	0.180887	LC	Fabales	Fabaceae	Bauhinia
719	Bauhinia glabra	RCP8.5 full	953	1821	1130	0.416707	LC	Fabales	Fabaceae	Bauhinia
720	Bauhinia glabra	RCP8.5 lim	519	517	653	-0.00170648	LC	Fabales	Fabaceae	Bauhinia
721	Bauhinia guianensis	RCP4.5 full	1691	471	2424	-0.296476	LC	Fabales	Fabaceae	Bauhinia
722	Bauhinia guianensis	RCP4.5 lim	1008	357	1587	-0.250867	LC	Fabales	Fabaceae	Bauhinia
723	Bauhinia guianensis	RCP8.5 full	2357	368	1758	-0.483354	VU	Fabales	Fabaceae	Bauhinia
724	Bauhinia guianensis	RCP8.5 lim	1549	304	1046	-0.479769	VU	Fabales	Fabaceae	Bauhinia
725	Bauhinia subrotundifolia	RCP4.5 full	142	473	481	0.5313	LC	Fabales	Fabaceae	Bauhinia
726	Bauhinia subrotundifolia	RCP4.5 lim	47	141	432	0.196242	LC	Fabales	Fabaceae	Bauhinia
727	Bauhinia subrotundifolia	RCP8.5 full	156	950	467	1.27448	LC	Fabales	Fabaceae	Bauhinia
728	Bauhinia subrotundifolia	RCP8.5 lim	57	193	422	0.283925	LC	Fabales	Fabaceae	Bauhinia
729	Bauhinia ungulata	RCP4.5 full	1028	6101	1738	1.83406	LC	Fabales	Fabaceae	Bauhinia
730	Bauhinia ungulata	RCP4.5 lim	464	4955	1336	2.495	LC	Fabales	Fabaceae	Bauhinia
731	Bauhinia ungulata	RCP8.5 full	1033	6026	1733	1.80513	LC	Fabales	Fabaceae	Bauhinia
732	Bauhinia ungulata	RCP8.5 lim	477	4833	1323	2.42	LC	Fabales	Fabaceae	Bauhinia
733	Beilschmiedia costaricensis	RCP4.5 full	1630	1338	97	-0.169079	LC	Laurales	Lauraceae	Beilschmiedia
734	Beilschmiedia costaricensis	RCP4.5 lim	284	969	73	1.91877	LC	Laurales	Lauraceae	Beilschmiedia
735	Beilschmiedia costaricensis	RCP8.5 full	1667	1125	60	-0.313839	VU	Laurales	Lauraceae	Beilschmiedia
736	Beilschmiedia costaricensis	RCP8.5 lim	308	771	49	1.29692	LC	Laurales	Lauraceae	Beilschmiedia
737	Beilschmiedia mexicana	RCP4.5 full	465	39	395	-0.495349	VU	Laurales	Lauraceae	Beilschmiedia
738	Beilschmiedia mexicana	RCP4.5 lim	206	10	328	-0.367041	VU	Laurales	Lauraceae	Beilschmiedia
739	Beilschmiedia mexicana	RCP8.5 full	646	16	214	-0.732558	EN	Laurales	Lauraceae	Beilschmiedia
740	Beilschmiedia mexicana	RCP8.5 lim	328	13	206	-0.589888	EN	Laurales	Lauraceae	Beilschmiedia
741	Beilschmiedia pendula	RCP4.5 full	12318	491	476	-0.924418	CR	Laurales	Lauraceae	Beilschmiedia
742	Beilschmiedia pendula	RCP4.5 lim	789	261	237	-0.51462	EN	Laurales	Lauraceae	Beilschmiedia
743	Beilschmiedia pendula	RCP8.5 full	12605	391	189	-0.954666	CR	Laurales	Lauraceae	Beilschmiedia
744	Beilschmiedia pendula	RCP8.5 lim	958	215	68	-0.724172	EN	Laurales	Lauraceae	Beilschmiedia
745	Bejaria aestuans	RCP4.5 full	2463	135	4275	-0.345503	VU	Ericales	Ericaceae	Bejaria
746	Bejaria aestuans	RCP4.5 lim	1864	133	3231	-0.339745	VU	Ericales	Ericaceae	Bejaria
747	Bejaria aestuans	RCP8.5 full	3488	141	3250	-0.496735	VU	Ericales	Ericaceae	Bejaria
748	Bejaria aestuans	RCP8.5 lim	2656	118	2439	-0.498135	VU	Ericales	Ericaceae	Bejaria
749	Bellucia grossularioides	RCP4.5 full	1184	1403	4863	0.0362163	LC	Myrtales	Melastomataceae	Bellucia
750	Bellucia grossularioides	RCP4.5 lim	788	1342	3195	0.139091	LC	Myrtales	Melastomataceae	Bellucia
751	Bellucia grossularioides	RCP8.5 full	1801	1568	4246	-0.0385315	LC	Myrtales	Melastomataceae	Bellucia
752	Bellucia grossularioides	RCP8.5 lim	1225	1512	2758	0.0720562	LC	Myrtales	Melastomataceae	Bellucia
753	Bellucia pentamera	RCP4.5 full	2215	1554	4883	-0.0931248	LC	Myrtales	Melastomataceae	Bellucia
754	Bellucia pentamera	RCP4.5 lim	1902	845	4060	-0.177289	LC	Myrtales	Melastomataceae	Bellucia
755	Bellucia pentamera	RCP8.5 full	2983	2155	4115	-0.116653	LC	Myrtales	Melastomataceae	Bellucia
756	Bellucia pentamera	RCP8.5 lim	2533	1212	3429	-0.22157	LC	Myrtales	Melastomataceae	Bellucia
757	Bernardia dodecandra	RCP4.5 full	1930	347	995	-0.541197	EN	Malpighiales	Euphorbiaceae	Bernardia
758	Bernardia dodecandra	RCP4.5 lim	961	165	685	-0.483597	VU	Malpighiales	Euphorbiaceae	Bernardia
759	Bernardia dodecandra	RCP8.5 full	2302	290	623	-0.687863	EN	Malpighiales	Euphorbiaceae	Bernardia
760	Bernardia dodecandra	RCP8.5 lim	1162	126	484	-0.629405	EN	Malpighiales	Euphorbiaceae	Bernardia
761	Bernardia nicaraguensis	RCP4.5 full	477	185	855	-0.219219	LC	Malpighiales	Euphorbiaceae	Bernardia
762	Bernardia nicaraguensis	RCP4.5 lim	230	23	620	-0.243529	LC	Malpighiales	Euphorbiaceae	Bernardia
763	Bernardia nicaraguensis	RCP8.5 full	869	177	463	-0.51952	EN	Malpighiales	Euphorbiaceae	Bernardia
764	Bernardia nicaraguensis	RCP8.5 lim	500	17	350	-0.568235	EN	Malpighiales	Euphorbiaceae	Bernardia
765	Bertiera guianensis	RCP4.5 full	1927	1041	3078	-0.177023	LC	Gentianales	Rubiaceae	Bertiera
766	Bertiera guianensis	RCP4.5 lim	1333	425	2232	-0.254698	LC	Gentianales	Rubiaceae	Bertiera
767	Bertiera guianensis	RCP8.5 full	3170	1255	1835	-0.382617	VU	Gentianales	Rubiaceae	Bertiera
768	Bertiera guianensis	RCP8.5 lim	2258	370	1307	-0.529593	EN	Gentianales	Rubiaceae	Bertiera
769	Bignonia aequinoctialis	RCP4.5 full	341	3160	6499	0.412135	LC	Lamiales	Bignoniaceae	Bignonia
770	Bignonia aequinoctialis	RCP4.5 lim	468	946	2874	0.143028	LC	Lamiales	Bignoniaceae	Bignonia
771	Bignonia aequinoctialis	RCP8.5 full	1133	3531	5707	0.350585	LC	Lamiales	Bignoniaceae	Bignonia
772	Bignonia aequinoctialis	RCP8.5 lim	797	971	2545	0.0520646	LC	Lamiales	Bignoniaceae	Bignonia
773	Bignonia binata	RCP4.5 full	2599	1213	2875	-0.253197	LC	Lamiales	Bignoniaceae	Bignonia
774	Bignonia binata	RCP4.5 lim	1757	757	2074	-0.261028	LC	Lamiales	Bignoniaceae	Bignonia
775	Bignonia binata	RCP8.5 full	3574	989	1900	-0.472232	VU	Lamiales	Bignoniaceae	Bignonia
776	Bignonia binata	RCP8.5 lim	2592	482	1239	-0.55077	EN	Lamiales	Bignoniaceae	Bignonia
777	Bignonia corymbosa	RCP4.5 full	814	1309	2574	0.146104	LC	Lamiales	Bignoniaceae	Bignonia
778	Bignonia corymbosa	RCP4.5 lim	592	530	1640	-0.0277778	LC	Lamiales	Bignoniaceae	Bignonia
779	Bignonia corymbosa	RCP8.5 full	1324	1727	2064	0.118949	LC	Lamiales	Bignoniaceae	Bignonia
780	Bignonia corymbosa	RCP8.5 lim	961	453	1271	-0.227599	LC	Lamiales	Bignoniaceae	Bignonia
781	Bignonia diversifolia	RCP4.5 full	0	1072	0	1072	LC	Lamiales	Bignoniaceae	Bignonia
782	Bignonia diversifolia	RCP4.5 lim	0	120	0	120	LC	Lamiales	Bignoniaceae	Bignonia
783	Bignonia diversifolia	RCP8.5 full	0	750	0	750	LC	Lamiales	Bignoniaceae	Bignonia
784	Bignonia diversifolia	RCP8.5 lim	0	58	0	58	LC	Lamiales	Bignoniaceae	Bignonia
785	Bignonia hyacinthina	RCP4.5 full	3746	173	1525	-0.67786	EN	Lamiales	Bignoniaceae	Bignonia
786	Bignonia hyacinthina	RCP4.5 lim	2601	68	878	-0.728083	EN	Lamiales	Bignoniaceae	Bignonia
787	Bignonia hyacinthina	RCP8.5 full	4707	147	564	-0.865111	CR	Lamiales	Bignoniaceae	Bignonia
788	Bignonia hyacinthina	RCP8.5 lim	3223	42	256	-0.914343	CR	Lamiales	Bignoniaceae	Bignonia
789	Billia hippocastanum	RCP4.5 full	1230	68	676	-0.609654	EN	Sapindales	Sapindaceae	Billia
790	Billia hippocastanum	RCP4.5 lim	867	0	500	-0.634236	EN	Sapindales	Sapindaceae	Billia
791	Billia hippocastanum	RCP8.5 full	1592	146	314	-0.758657	EN	Sapindales	Sapindaceae	Billia
792	Billia hippocastanum	RCP8.5 lim	1149	3	218	-0.838332	CR	Sapindales	Sapindaceae	Billia
793	Billia rosea	RCP4.5 full	1082	259	1653	-0.300914	VU	Sapindales	Sapindaceae	Billia
794	Billia rosea	RCP4.5 lim	768	234	1285	-0.260107	LC	Sapindales	Sapindaceae	Billia
795	Billia rosea	RCP8.5 full	1513	345	1222	-0.427057	VU	Sapindales	Sapindaceae	Billia
796	Billia rosea	RCP8.5 lim	1089	318	964	-0.375548	VU	Sapindales	Sapindaceae	Billia
797	Bixa urucurana	RCP4.5 full	1298	2580	2489	0.338527	LC	Malvales	Bixaceae	Bixa
798	Bixa urucurana	RCP4.5 lim	785	1089	1466	0.135051	LC	Malvales	Bixaceae	Bixa
799	Bixa urucurana	RCP8.5 full	1431	3852	2356	0.639292	LC	Malvales	Bixaceae	Bixa
800	Bixa urucurana	RCP8.5 lim	880	1160	1371	0.124389	LC	Malvales	Bixaceae	Bixa
801	Blakea storkii	RCP4.5 full	180	10	105	-0.596491	EN	Myrtales	Melastomataceae	Blakea
802	Blakea storkii	RCP4.5 lim	72	4	94	-0.409639	VU	Myrtales	Melastomataceae	Blakea
803	Blakea storkii	RCP8.5 full	255	9	30	-0.863158	CR	Myrtales	Melastomataceae	Blakea
804	Blakea storkii	RCP8.5 lim	148	4	18	-0.86747	CR	Myrtales	Melastomataceae	Blakea
805	Blepharidium guatemalense	RCP4.5 full	5	0	0	-1	EX	Gentianales	Rubiaceae	Blepharidium
806	Blepharidium guatemalense	RCP4.5 lim	3	0	0	-1	EX	Gentianales	Rubiaceae	Blepharidium
807	Blepharidium guatemalense	RCP8.5 full	5	0	0	-1	EX	Gentianales	Rubiaceae	Blepharidium
808	Blepharidium guatemalense	RCP8.5 lim	3	0	0	-1	EX	Gentianales	Rubiaceae	Blepharidium
809	Blomia prisca	RCP4.5 full	2693	237	147	-0.864789	CR	Sapindales	Sapindaceae	Blomia
810	Blomia prisca	RCP4.5 lim	1265	116	85	-0.851111	CR	Sapindales	Sapindaceae	Blomia
811	Blomia prisca	RCP8.5 full	2805	293	35	-0.884507	CR	Sapindales	Sapindaceae	Blomia
812	Blomia prisca	RCP8.5 lim	1330	90	20	-0.918519	CR	Sapindales	Sapindaceae	Blomia
813	Bocconia arborea	RCP4.5 full	2086	67	2739	-0.418446	VU	Ranunculales	Papaveraceae	Bocconia
814	Bocconia arborea	RCP4.5 lim	1811	36	2503	-0.411451	VU	Ranunculales	Papaveraceae	Bocconia
815	Bocconia arborea	RCP8.5 full	3105	69	1720	-0.629223	EN	Ranunculales	Papaveraceae	Bocconia
816	Bocconia arborea	RCP8.5 lim	2681	22	1633	-0.616365	EN	Ranunculales	Papaveraceae	Bocconia
817	Boehmeria caudata	RCP4.5 full	1927	268	2337	-0.389071	VU	Rosales	Urticaceae	Boehmeria
818	Boehmeria caudata	RCP4.5 lim	1164	227	1497	-0.352123	VU	Rosales	Urticaceae	Boehmeria
819	Boehmeria caudata	RCP8.5 full	2641	326	1623	-0.542917	EN	Rosales	Urticaceae	Boehmeria
820	Boehmeria caudata	RCP8.5 lim	1637	259	1024	-0.51785	EN	Rosales	Urticaceae	Boehmeria
821	Boehmeria ulmifolia	RCP4.5 full	1740	132	1164	-0.553719	EN	Rosales	Urticaceae	Boehmeria
822	Boehmeria ulmifolia	RCP4.5 lim	899	24	584	-0.59002	EN	Rosales	Urticaceae	Boehmeria
823	Boehmeria ulmifolia	RCP8.5 full	2380	169	524	-0.761364	EN	Rosales	Urticaceae	Boehmeria
824	Boehmeria ulmifolia	RCP8.5 lim	1260	39	223	-0.823331	CR	Rosales	Urticaceae	Boehmeria
825	Bonellia albiflora	RCP4.5 full	581	1296	655	0.578479	LC	Ericales	Primulaceae	Bonellia
826	Bonellia albiflora	RCP4.5 lim	353	278	294	-0.11592	LC	Ericales	Primulaceae	Bonellia
827	Bonellia albiflora	RCP8.5 full	733	1305	503	0.462783	LC	Ericales	Primulaceae	Bonellia
828	Bonellia albiflora	RCP8.5 lim	442	266	205	-0.272025	LC	Ericales	Primulaceae	Bonellia
829	Bonellia longifolia	RCP4.5 full	1560	548	692	-0.449378	VU	Ericales	Primulaceae	Bonellia
830	Bonellia longifolia	RCP4.5 lim	541	209	373	-0.363239	VU	Ericales	Primulaceae	Bonellia
831	Bonellia longifolia	RCP8.5 full	2129	450	123	-0.74556	EN	Ericales	Primulaceae	Bonellia
832	Bonellia longifolia	RCP8.5 lim	791	148	123	-0.703501	EN	Ericales	Primulaceae	Bonellia
833	Bonellia macrocarpa	RCP4.5 full	276	5146	3063	1.45852	LC	Ericales	Primulaceae	Bonellia
834	Bonellia macrocarpa	RCP4.5 lim	251	2391	2600	0.750614	LC	Ericales	Primulaceae	Bonellia
835	Bonellia macrocarpa	RCP8.5 full	286	6979	3053	2.00449	LC	Ericales	Primulaceae	Bonellia
836	Bonellia macrocarpa	RCP8.5 lim	269	3219	2582	1.03472	LC	Ericales	Primulaceae	Bonellia
837	Bonellia nervosa	RCP4.5 full	387	396	1228	0.00557276	LC	Ericales	Primulaceae	Bonellia
838	Bonellia nervosa	RCP4.5 lim	270	254	1064	-0.011994	LC	Ericales	Primulaceae	Bonellia
839	Bonellia nervosa	RCP8.5 full	581	444	1034	-0.0848297	LC	Ericales	Primulaceae	Bonellia
840	Bonellia nervosa	RCP8.5 lim	436	264	898	-0.128936	LC	Ericales	Primulaceae	Bonellia
841	Bourreria costaricensis	RCP4.5 full	4726	199	215	-0.916211	CR	Boraginales	Ehretiaceae	Bourreria
842	Bourreria costaricensis	RCP4.5 lim	471	94	103	-0.656794	EN	Boraginales	Ehretiaceae	Bourreria
843	Bourreria costaricensis	RCP8.5 full	4887	155	54	-0.957701	CR	Boraginales	Ehretiaceae	Bourreria
844	Bourreria costaricensis	RCP8.5 lim	561	31	13	-0.923345	CR	Boraginales	Ehretiaceae	Bourreria
845	Bourreria mollis	RCP4.5 full	943	340	700	-0.367012	VU	Boraginales	Ehretiaceae	Bourreria
846	Bourreria mollis	RCP4.5 lim	460	39	539	-0.421421	VU	Boraginales	Ehretiaceae	Bourreria
847	Bourreria mollis	RCP8.5 full	1121	921	522	-0.121729	LC	Boraginales	Ehretiaceae	Bourreria
848	Bourreria mollis	RCP8.5 lim	586	130	413	-0.456456	VU	Boraginales	Ehretiaceae	Bourreria
849	Bourreria pulchra	RCP4.5 full	69	1717	2225	0.718396	LC	Boraginales	Ehretiaceae	Bourreria
850	Bourreria pulchra	RCP4.5 lim	21	338	1493	0.209379	LC	Boraginales	Ehretiaceae	Bourreria
851	Bourreria pulchra	RCP8.5 full	220	2211	2074	0.867916	LC	Boraginales	Ehretiaceae	Bourreria
852	Bourreria pulchra	RCP8.5 lim	125	392	1389	0.176354	LC	Boraginales	Ehretiaceae	Bourreria
853	Bourreria purpusii	RCP4.5 full	211	356	483	0.208934	LC	Boraginales	Ehretiaceae	Bourreria
854	Bourreria purpusii	RCP4.5 lim	145	180	397	0.0645756	LC	Boraginales	Ehretiaceae	Bourreria
855	Bourreria purpusii	RCP8.5 full	246	520	448	0.394813	LC	Boraginales	Ehretiaceae	Bourreria
856	Bourreria purpusii	RCP8.5 lim	183	238	359	0.101476	LC	Boraginales	Ehretiaceae	Bourreria
857	Brachistus stramoniifolius	RCP4.5 full	1485	68	1247	-0.518668	EN	Solanales	Solanaceae	Brachistus
858	Brachistus stramoniifolius	RCP4.5 lim	1068	4	735	-0.590128	EN	Solanales	Solanaceae	Brachistus
859	Brachistus stramoniifolius	RCP8.5 full	2111	91	621	-0.739385	EN	Solanales	Solanaceae	Brachistus
860	Brachistus stramoniifolius	RCP8.5 lim	1497	1	306	-0.829728	CR	Solanales	Solanaceae	Brachistus
861	Bravaisia integerrima	RCP4.5 full	1175	1273	2713	0.0252058	LC	Lamiales	Acanthaceae	Bravaisia
862	Bravaisia integerrima	RCP4.5 lim	908	543	1639	-0.143306	LC	Lamiales	Acanthaceae	Bravaisia
863	Bravaisia integerrima	RCP8.5 full	1716	2441	2172	0.186471	LC	Lamiales	Acanthaceae	Bravaisia
864	Bravaisia integerrima	RCP8.5 lim	1387	746	1160	-0.251669	LC	Lamiales	Acanthaceae	Bravaisia
865	Brosimum alicastrum	RCP4.5 full	1752	2682	1287	0.306022	LC	Rosales	Moraceae	Brosimum
866	Brosimum alicastrum	RCP4.5 lim	1672	1508	1241	-0.0562993	LC	Rosales	Moraceae	Brosimum
867	Brosimum alicastrum	RCP8.5 full	1916	3714	1123	0.591642	LC	Rosales	Moraceae	Brosimum
868	Brosimum alicastrum	RCP8.5 lim	1835	1812	1078	-0.00789564	LC	Rosales	Moraceae	Brosimum
869	Brosimum costaricanum	RCP4.5 full	662	132	349	-0.524233	EN	Rosales	Moraceae	Brosimum
870	Brosimum costaricanum	RCP4.5 lim	255	6	155	-0.607317	EN	Rosales	Moraceae	Brosimum
871	Brosimum costaricanum	RCP8.5 full	894	137	117	-0.748764	EN	Rosales	Moraceae	Brosimum
872	Brosimum costaricanum	RCP8.5 lim	409	0	1	-0.997561	CR	Rosales	Moraceae	Brosimum
873	Brosimum guianense	RCP4.5 full	22023	958	1811	-0.883821	CR	Rosales	Moraceae	Brosimum
874	Brosimum guianense	RCP4.5 lim	4937	789	1188	-0.677224	EN	Rosales	Moraceae	Brosimum
875	Brosimum guianense	RCP8.5 full	22525	848	1309	-0.909499	CR	Rosales	Moraceae	Brosimum
876	Brosimum guianense	RCP8.5 lim	5454	649	671	-0.78449	EN	Rosales	Moraceae	Brosimum
877	Brosimum lactescens	RCP4.5 full	2370	826	1338	-0.416397	VU	Rosales	Moraceae	Brosimum
878	Brosimum lactescens	RCP4.5 lim	1257	377	742	-0.44022	VU	Rosales	Moraceae	Brosimum
879	Brosimum lactescens	RCP8.5 full	2873	1260	835	-0.435005	VU	Rosales	Moraceae	Brosimum
880	Brosimum lactescens	RCP8.5 lim	1620	554	379	-0.533267	EN	Rosales	Moraceae	Brosimum
881	Brosimum utile	RCP4.5 full	892	667	4308	-0.0432692	LC	Rosales	Moraceae	Brosimum
882	Brosimum utile	RCP4.5 lim	434	661	2889	0.0683118	LC	Rosales	Moraceae	Brosimum
883	Brosimum utile	RCP8.5 full	1864	589	3336	-0.245192	LC	Rosales	Moraceae	Brosimum
884	Brosimum utile	RCP8.5 lim	994	571	2329	-0.127295	LC	Rosales	Moraceae	Brosimum
885	Brunellia costaricensis	RCP4.5 full	67	6	40	-0.570093	EN	Oxalidales	Brunelliaceae	Brunellia
886	Brunellia costaricensis	RCP4.5 lim	52	0	40	-0.565217	EN	Oxalidales	Brunelliaceae	Brunellia
887	Brunellia costaricensis	RCP8.5 full	89	5	18	-0.785047	EN	Oxalidales	Brunelliaceae	Brunellia
888	Brunellia costaricensis	RCP8.5 lim	76	0	16	-0.826087	CR	Oxalidales	Brunelliaceae	Brunellia
889	Brunellia mexicana	RCP4.5 full	989	23	419	-0.68608	EN	Oxalidales	Brunelliaceae	Brunellia
890	Brunellia mexicana	RCP4.5 lim	689	6	341	-0.663107	EN	Oxalidales	Brunelliaceae	Brunellia
891	Brunellia mexicana	RCP8.5 full	1243	33	165	-0.859375	CR	Oxalidales	Brunelliaceae	Brunellia
892	Brunellia mexicana	RCP8.5 lim	892	1	138	-0.865049	CR	Oxalidales	Brunelliaceae	Brunellia
893	Buchenavia tetraphylla	RCP4.5 full	1345	1289	2213	-0.0157392	LC	Myrtales	Combretaceae	Buchenavia
894	Buchenavia tetraphylla	RCP4.5 lim	666	308	843	-0.237243	LC	Myrtales	Combretaceae	Buchenavia
895	Buchenavia tetraphylla	RCP8.5 full	1823	1312	1735	-0.14362	LC	Myrtales	Combretaceae	Buchenavia
896	Buchenavia tetraphylla	RCP8.5 lim	935	276	574	-0.436713	VU	Myrtales	Combretaceae	Buchenavia
897	Bucida buceras	RCP4.5 full	1033	270	488	-0.501644	EN	Myrtales	Combretaceae	Bucida
898	Bucida buceras	RCP4.5 lim	568	100	273	-0.55648	EN	Myrtales	Combretaceae	Bucida
899	Bucida buceras	RCP8.5 full	1219	224	302	-0.654175	EN	Myrtales	Combretaceae	Bucida
900	Bucida buceras	RCP8.5 lim	665	64	176	-0.714625	EN	Myrtales	Combretaceae	Bucida
901	Bucida macrostachya	RCP4.5 full	402	326	554	-0.0794979	LC	Myrtales	Combretaceae	Bucida
902	Bucida macrostachya	RCP4.5 lim	111	127	233	0.0465116	LC	Myrtales	Combretaceae	Bucida
903	Bucida macrostachya	RCP8.5 full	617	660	339	0.0449791	LC	Myrtales	Combretaceae	Bucida
904	Bucida macrostachya	RCP8.5 lim	176	175	168	-0.00290698	LC	Myrtales	Combretaceae	Bucida
905	Buddleja americana	RCP4.5 full	2590	195	1993	-0.522583	EN	Lamiales	Scrophulariaceae	Buddleja
906	Buddleja americana	RCP4.5 lim	2101	171	1735	-0.503128	EN	Lamiales	Scrophulariaceae	Buddleja
907	Buddleja americana	RCP8.5 full	3427	212	1156	-0.701506	EN	Lamiales	Scrophulariaceae	Buddleja
908	Buddleja americana	RCP8.5 lim	2838	155	998	-0.699426	EN	Lamiales	Scrophulariaceae	Buddleja
909	Buddleja cordata	RCP4.5 full	2396	35	3155	-0.425329	VU	Lamiales	Scrophulariaceae	Buddleja
910	Buddleja cordata	RCP4.5 lim	2108	10	2925	-0.416849	VU	Lamiales	Scrophulariaceae	Buddleja
911	Buddleja cordata	RCP8.5 full	3604	92	1947	-0.632679	EN	Lamiales	Scrophulariaceae	Buddleja
912	Buddleja cordata	RCP8.5 lim	3175	2	1858	-0.630439	EN	Lamiales	Scrophulariaceae	Buddleja
913	Buddleja crotonoides	RCP4.5 full	1112	218	1310	-0.369116	VU	Lamiales	Scrophulariaceae	Buddleja
914	Buddleja crotonoides	RCP4.5 lim	670	27	857	-0.421087	VU	Lamiales	Scrophulariaceae	Buddleja
915	Buddleja crotonoides	RCP8.5 full	1550	651	872	-0.371181	VU	Lamiales	Scrophulariaceae	Buddleja
916	Buddleja crotonoides	RCP8.5 lim	988	16	539	-0.636542	EN	Lamiales	Scrophulariaceae	Buddleja
917	Buddleja nitida	RCP4.5 full	454	107	330	-0.442602	VU	Lamiales	Scrophulariaceae	Buddleja
918	Buddleja nitida	RCP4.5 lim	296	1	196	-0.599593	EN	Lamiales	Scrophulariaceae	Buddleja
919	Buddleja nitida	RCP8.5 full	590	192	194	-0.507653	EN	Lamiales	Scrophulariaceae	Buddleja
920	Buddleja nitida	RCP8.5 lim	397	0	95	-0.806911	CR	Lamiales	Scrophulariaceae	Buddleja
921	Buddleja parviflora	RCP4.5 full	1473	133	1990	-0.386948	VU	Lamiales	Scrophulariaceae	Buddleja
922	Buddleja parviflora	RCP4.5 lim	1248	70	1806	-0.385724	VU	Lamiales	Scrophulariaceae	Buddleja
923	Buddleja parviflora	RCP8.5 full	2252	329	1211	-0.555299	EN	Lamiales	Scrophulariaceae	Buddleja
924	Buddleja parviflora	RCP8.5 lim	1933	106	1121	-0.598232	EN	Lamiales	Scrophulariaceae	Buddleja
925	Buddleja skutchii	RCP4.5 full	343	78	304	-0.409583	VU	Lamiales	Scrophulariaceae	Buddleja
926	Buddleja skutchii	RCP4.5 lim	236	48	210	-0.421525	VU	Lamiales	Scrophulariaceae	Buddleja
927	Buddleja skutchii	RCP8.5 full	480	203	167	-0.42813	VU	Lamiales	Scrophulariaceae	Buddleja
928	Buddleja skutchii	RCP8.5 lim	325	94	121	-0.517937	EN	Lamiales	Scrophulariaceae	Buddleja
929	Bunchosia biocellata	RCP4.5 full	1175	684	2376	-0.138271	LC	Malpighiales	Malpighiaceae	Bunchosia
930	Bunchosia biocellata	RCP4.5 lim	415	398	1213	-0.0104423	LC	Malpighiales	Malpighiaceae	Bunchosia
931	Bunchosia biocellata	RCP8.5 full	1835	937	1716	-0.252887	LC	Malpighiales	Malpighiaceae	Bunchosia
932	Bunchosia biocellata	RCP8.5 lim	797	422	831	-0.230344	LC	Malpighiales	Malpighiaceae	Bunchosia
933	Bunchosia guatemalensis	RCP4.5 full	695	189	761	-0.347527	VU	Malpighiales	Malpighiaceae	Bunchosia
934	Bunchosia guatemalensis	RCP4.5 lim	467	43	483	-0.446316	VU	Malpighiales	Malpighiaceae	Bunchosia
935	Bunchosia guatemalensis	RCP8.5 full	966	233	490	-0.503434	EN	Malpighiales	Malpighiaceae	Bunchosia
936	Bunchosia guatemalensis	RCP8.5 lim	658	16	292	-0.675789	EN	Malpighiales	Malpighiaceae	Bunchosia
937	Bunchosia lindeniana	RCP4.5 full	1198	226	1719	-0.333219	VU	Malpighiales	Malpighiaceae	Bunchosia
938	Bunchosia lindeniana	RCP4.5 lim	1013	121	1641	-0.336096	VU	Malpighiales	Malpighiaceae	Bunchosia
939	Bunchosia lindeniana	RCP8.5 full	1776	117	1141	-0.568735	EN	Malpighiales	Malpighiaceae	Bunchosia
940	Bunchosia lindeniana	RCP8.5 lim	1579	81	1075	-0.564431	EN	Malpighiales	Malpighiaceae	Bunchosia
941	Bunchosia macrophylla	RCP4.5 full	70	455	5	5.13333	LC	Malpighiales	Malpighiaceae	Bunchosia
942	Bunchosia macrophylla	RCP4.5 lim	0	165	0	165	LC	Malpighiales	Malpighiaceae	Bunchosia
943	Bunchosia macrophylla	RCP8.5 full	73	197	2	1.65333	LC	Malpighiales	Malpighiaceae	Bunchosia
944	Bunchosia macrophylla	RCP8.5 lim	0	22	0	22	LC	Malpighiales	Malpighiaceae	Bunchosia
945	Bunchosia montana	RCP4.5 full	173	783	1261	0.425384	LC	Malpighiales	Malpighiaceae	Bunchosia
946	Bunchosia montana	RCP4.5 lim	55	324	757	0.331281	LC	Malpighiales	Malpighiaceae	Bunchosia
947	Bunchosia montana	RCP8.5 full	375	1139	1059	0.532775	LC	Malpighiales	Malpighiaceae	Bunchosia
948	Bunchosia montana	RCP8.5 lim	166	420	646	0.312808	LC	Malpighiales	Malpighiaceae	Bunchosia
949	Bunchosia nitida	RCP4.5 full	1659	451	1421	-0.392208	VU	Malpighiales	Malpighiaceae	Bunchosia
950	Bunchosia nitida	RCP4.5 lim	791	146	738	-0.421844	VU	Malpighiales	Malpighiaceae	Bunchosia
951	Bunchosia nitida	RCP8.5 full	2304	275	776	-0.658766	EN	Malpighiales	Malpighiaceae	Bunchosia
952	Bunchosia nitida	RCP8.5 lim	1181	67	348	-0.728581	EN	Malpighiales	Malpighiaceae	Bunchosia
953	Bunchosia odorata	RCP4.5 full	575	1574	2044	0.381443	LC	Malpighiales	Malpighiaceae	Bunchosia
954	Bunchosia odorata	RCP4.5 lim	277	485	865	0.182137	LC	Malpighiales	Malpighiaceae	Bunchosia
955	Bunchosia odorata	RCP8.5 full	837	1643	1782	0.307751	LC	Malpighiales	Malpighiaceae	Bunchosia
956	Bunchosia odorata	RCP8.5 lim	366	569	776	0.177758	LC	Malpighiales	Malpighiaceae	Bunchosia
957	Bunchosia palmeri	RCP4.5 full	304	796	2737	0.161789	LC	Malpighiales	Malpighiaceae	Bunchosia
958	Bunchosia palmeri	RCP4.5 lim	235	582	2341	0.134705	LC	Malpighiales	Malpighiaceae	Bunchosia
959	Bunchosia palmeri	RCP8.5 full	542	1176	2499	0.208484	LC	Malpighiales	Malpighiaceae	Bunchosia
960	Bunchosia palmeri	RCP8.5 lim	460	869	2116	0.158773	LC	Malpighiales	Malpighiaceae	Bunchosia
961	Bunchosia polystachia	RCP4.5 full	1808	37	185	-0.88861	CR	Malpighiales	Malpighiaceae	Bunchosia
962	Bunchosia polystachia	RCP4.5 lim	784	0	20	-0.975124	CR	Malpighiales	Malpighiaceae	Bunchosia
963	Bunchosia polystachia	RCP8.5 full	1948	48	45	-0.953337	CR	Malpighiales	Malpighiaceae	Bunchosia
964	Bunchosia polystachia	RCP8.5 lim	803	0	1	-0.998756	CR	Malpighiales	Malpighiaceae	Bunchosia
965	Bunchosia swartziana	RCP4.5 full	172	1300	3794	0.284418	LC	Malpighiales	Malpighiaceae	Bunchosia
966	Bunchosia swartziana	RCP4.5 lim	127	278	2011	0.0706268	LC	Malpighiales	Malpighiaceae	Bunchosia
967	Bunchosia swartziana	RCP8.5 full	308	2670	3658	0.595562	LC	Malpighiales	Malpighiaceae	Bunchosia
968	Bunchosia swartziana	RCP8.5 lim	218	534	1920	0.147802	LC	Malpighiales	Malpighiaceae	Bunchosia
969	Bursera aptera	RCP4.5 full	72	778	982	0.669829	LC	Sapindales	Burseraceae	Bursera
970	Bursera aptera	RCP4.5 lim	37	367	713	0.44	LC	Sapindales	Burseraceae	Bursera
971	Bursera aptera	RCP8.5 full	121	965	933	0.800759	LC	Sapindales	Burseraceae	Bursera
972	Bursera aptera	RCP8.5 lim	30	553	720	0.697333	LC	Sapindales	Burseraceae	Bursera
973	Bursera ariensis	RCP4.5 full	334	469	2443	0.0486136	LC	Sapindales	Burseraceae	Bursera
974	Bursera ariensis	RCP4.5 lim	256	308	2087	0.0221938	LC	Sapindales	Burseraceae	Bursera
975	Bursera ariensis	RCP8.5 full	759	585	2018	-0.0626575	LC	Sapindales	Burseraceae	Bursera
976	Bursera ariensis	RCP8.5 lim	627	402	1716	-0.0960307	LC	Sapindales	Burseraceae	Bursera
977	Bursera bipinnata	RCP4.5 full	0	4290	0	4290	LC	Sapindales	Burseraceae	Bursera
978	Bursera bipinnata	RCP4.5 lim	0	4018	0	4018	LC	Sapindales	Burseraceae	Bursera
979	Bursera bipinnata	RCP8.5 full	0	3507	0	3507	LC	Sapindales	Burseraceae	Bursera
980	Bursera bipinnata	RCP8.5 lim	0	3324	0	3324	LC	Sapindales	Burseraceae	Bursera
981	Bursera cinerea	RCP4.5 full	604	394	951	-0.135048	LC	Sapindales	Burseraceae	Bursera
982	Bursera cinerea	RCP4.5 lim	119	142	390	0.0451866	LC	Sapindales	Burseraceae	Bursera
983	Bursera cinerea	RCP8.5 full	630	640	925	0.00643087	LC	Sapindales	Burseraceae	Bursera
984	Bursera cinerea	RCP8.5 lim	136	229	373	0.182711	LC	Sapindales	Burseraceae	Bursera
985	Bursera excelsa	RCP4.5 full	2360	2978	1066	0.180385	LC	Sapindales	Burseraceae	Bursera
986	Bursera excelsa	RCP4.5 lim	598	2780	782	1.58116	LC	Sapindales	Burseraceae	Bursera
987	Bursera excelsa	RCP8.5 full	2212	3184	1214	0.283713	LC	Sapindales	Burseraceae	Bursera
988	Bursera excelsa	RCP8.5 lim	504	2975	876	1.79058	LC	Sapindales	Burseraceae	Bursera
989	Bursera fagaroides	RCP4.5 full	135	1942	6061	0.29164	LC	Sapindales	Burseraceae	Bursera
990	Bursera fagaroides	RCP4.5 lim	131	1404	5658	0.2199	LC	Sapindales	Burseraceae	Bursera
991	Bursera fagaroides	RCP8.5 full	90	3363	6106	0.528244	LC	Sapindales	Burseraceae	Bursera
992	Bursera fagaroides	RCP8.5 lim	76	2386	5713	0.399033	LC	Sapindales	Burseraceae	Bursera
993	Bursera grandifolia	RCP4.5 full	98	971	3891	0.218852	LC	Sapindales	Burseraceae	Bursera
994	Bursera grandifolia	RCP4.5 lim	101	779	3564	0.184993	LC	Sapindales	Burseraceae	Bursera
995	Bursera grandifolia	RCP8.5 full	189	1388	3800	0.300577	LC	Sapindales	Burseraceae	Bursera
996	Bursera grandifolia	RCP8.5 lim	142	1255	3523	0.303683	LC	Sapindales	Burseraceae	Bursera
997	Bursera graveolens	RCP4.5 full	546	1919	3061	0.380649	LC	Sapindales	Burseraceae	Bursera
998	Bursera graveolens	RCP4.5 lim	363	568	2090	0.0835711	LC	Sapindales	Burseraceae	Bursera
999	Bursera graveolens	RCP8.5 full	951	2140	2656	0.329637	LC	Sapindales	Burseraceae	Bursera
1000	Bursera graveolens	RCP8.5 lim	651	429	1802	-0.0905014	LC	Sapindales	Burseraceae	Bursera
1001	Bursera heteresthes	RCP4.5 full	172	507	1620	0.186942	LC	Sapindales	Burseraceae	Bursera
1002	Bursera heteresthes	RCP4.5 lim	106	315	1435	0.135626	LC	Sapindales	Burseraceae	Bursera
1003	Bursera heteresthes	RCP8.5 full	282	735	1510	0.25279	LC	Sapindales	Burseraceae	Bursera
1004	Bursera heteresthes	RCP8.5 lim	199	387	1342	0.121999	LC	Sapindales	Burseraceae	Bursera
1005	Bursera instabilis	RCP4.5 full	152	238	396	0.156934	LC	Sapindales	Burseraceae	Bursera
1006	Bursera instabilis	RCP4.5 lim	115	146	369	0.0640496	LC	Sapindales	Burseraceae	Bursera
1007	Bursera instabilis	RCP8.5 full	169	316	379	0.268248	LC	Sapindales	Burseraceae	Bursera
1008	Bursera instabilis	RCP8.5 lim	128	240	356	0.231405	LC	Sapindales	Burseraceae	Bursera
1009	Bursera laurihuertae	RCP4.5 full	163	151	223	-0.0310881	LC	Sapindales	Burseraceae	Bursera
1010	Bursera laurihuertae	RCP4.5 lim	44	9	122	-0.210843	LC	Sapindales	Burseraceae	Bursera
1011	Bursera laurihuertae	RCP8.5 full	243	223	143	-0.0518135	LC	Sapindales	Burseraceae	Bursera
1012	Bursera laurihuertae	RCP8.5 lim	87	13	79	-0.445783	VU	Sapindales	Burseraceae	Bursera
1013	Bursera longipes	RCP4.5 full	0	1716	0	1716	LC	Sapindales	Burseraceae	Bursera
1014	Bursera longipes	RCP4.5 lim	0	995	0	995	LC	Sapindales	Burseraceae	Bursera
1015	Bursera longipes	RCP8.5 full	0	1640	0	1640	LC	Sapindales	Burseraceae	Bursera
1016	Bursera longipes	RCP8.5 lim	0	965	0	965	LC	Sapindales	Burseraceae	Bursera
1017	Bursera schlechtendalii	RCP4.5 full	438	2165	2505	0.586816	LC	Sapindales	Burseraceae	Bursera
1018	Bursera schlechtendalii	RCP4.5 lim	245	1496	1914	0.579435	LC	Sapindales	Burseraceae	Bursera
1019	Bursera schlechtendalii	RCP8.5 full	609	2781	2334	0.738022	LC	Sapindales	Burseraceae	Bursera
1020	Bursera schlechtendalii	RCP8.5 lim	329	2173	1830	0.854099	LC	Sapindales	Burseraceae	Bursera
1021	Byrsonima arthropoda	RCP4.5 full	991	428	687	-0.335518	VU	Malpighiales	Malpighiaceae	Byrsonima
1022	Byrsonima arthropoda	RCP4.5 lim	401	165	300	-0.336662	VU	Malpighiales	Malpighiaceae	Byrsonima
1023	Byrsonima arthropoda	RCP8.5 full	818	1060	860	0.144219	LC	Malpighiales	Malpighiaceae	Byrsonima
1024	Byrsonima arthropoda	RCP8.5 lim	496	269	205	-0.323823	VU	Malpighiales	Malpighiaceae	Byrsonima
1025	Byrsonima crispa	RCP4.5 full	1416	163	681	-0.59752	EN	Malpighiales	Malpighiaceae	Byrsonima
1026	Byrsonima crispa	RCP4.5 lim	651	89	333	-0.571138	EN	Malpighiales	Malpighiaceae	Byrsonima
1027	Byrsonima crispa	RCP8.5 full	1475	282	622	-0.568908	EN	Malpighiales	Malpighiaceae	Byrsonima
1028	Byrsonima crispa	RCP8.5 lim	775	77	209	-0.70935	EN	Malpighiales	Malpighiaceae	Byrsonima
1029	Byrsonima spicata	RCP4.5 full	939	3132	2599	0.619842	LC	Malpighiales	Malpighiaceae	Byrsonima
1030	Byrsonima spicata	RCP4.5 lim	585	1130	1585	0.251152	LC	Malpighiales	Malpighiaceae	Byrsonima
1031	Byrsonima spicata	RCP8.5 full	1280	4021	2258	0.774731	LC	Malpighiales	Malpighiaceae	Byrsonima
1032	Byrsonima spicata	RCP8.5 lim	867	1356	1303	0.225346	LC	Malpighiales	Malpighiaceae	Byrsonima
1033	Caesalpinia cacalaco	RCP4.5 full	2984	2727	2302	-0.048619	LC	Fabales	Fabaceae	Caesalpinia
1034	Caesalpinia cacalaco	RCP4.5 lim	65	2237	1125	1.82521	LC	Fabales	Fabaceae	Caesalpinia
1035	Caesalpinia cacalaco	RCP8.5 full	2619	3468	2667	0.160613	LC	Fabales	Fabaceae	Caesalpinia
1036	Caesalpinia cacalaco	RCP8.5 lim	76	2558	1114	2.08571	LC	Fabales	Fabaceae	Caesalpinia
1037	Caesalpinia coriaria	RCP4.5 full	0	1343	0	1343	LC	Fabales	Fabaceae	Caesalpinia
1038	Caesalpinia coriaria	RCP4.5 lim	0	1066	0	1066	LC	Fabales	Fabaceae	Caesalpinia
1039	Caesalpinia coriaria	RCP8.5 full	0	1269	0	1269	LC	Fabales	Fabaceae	Caesalpinia
1040	Caesalpinia coriaria	RCP8.5 lim	0	820	0	820	LC	Fabales	Fabaceae	Caesalpinia
1041	Caesalpinia eriostachys	RCP4.5 full	0	2146	0	2146	LC	Fabales	Fabaceae	Caesalpinia
1042	Caesalpinia eriostachys	RCP4.5 lim	0	1359	0	1359	LC	Fabales	Fabaceae	Caesalpinia
1043	Caesalpinia eriostachys	RCP8.5 full	0	2137	0	2137	LC	Fabales	Fabaceae	Caesalpinia
1044	Caesalpinia eriostachys	RCP8.5 lim	0	1283	0	1283	LC	Fabales	Fabaceae	Caesalpinia
1045	Caesalpinia exostemma	RCP4.5 full	5916	2109	575	-0.586504	EN	Fabales	Fabaceae	Caesalpinia
1046	Caesalpinia exostemma	RCP4.5 lim	18	1358	90	12.4074	LC	Fabales	Fabaceae	Caesalpinia
1047	Caesalpinia exostemma	RCP8.5 full	6024	1958	467	-0.626406	EN	Fabales	Fabaceae	Caesalpinia
1048	Caesalpinia exostemma	RCP8.5 lim	35	1204	73	10.8241	LC	Fabales	Fabaceae	Caesalpinia
1049	Caesalpinia platyloba	RCP4.5 full	160	329	120	0.603571	LC	Fabales	Fabaceae	Caesalpinia
1050	Caesalpinia platyloba	RCP4.5 lim	72	17	45	-0.470085	VU	Fabales	Fabaceae	Caesalpinia
1051	Caesalpinia platyloba	RCP8.5 full	240	506	40	0.95	LC	Fabales	Fabaceae	Caesalpinia
1052	Caesalpinia platyloba	RCP8.5 lim	96	7	21	-0.760684	EN	Fabales	Fabaceae	Caesalpinia
1053	Caesalpinia pulcherrima	RCP4.5 full	1254	1260	2782	0.00148662	LC	Fabales	Fabaceae	Caesalpinia
1054	Caesalpinia pulcherrima	RCP4.5 lim	656	437	1862	-0.0869738	LC	Fabales	Fabaceae	Caesalpinia
1055	Caesalpinia pulcherrima	RCP8.5 full	1745	1331	2291	-0.102577	LC	Fabales	Fabaceae	Caesalpinia
1056	Caesalpinia pulcherrima	RCP8.5 lim	953	387	1565	-0.224782	LC	Fabales	Fabaceae	Caesalpinia
1057	Caesalpinia vesicaria	RCP4.5 full	466	2415	2219	0.725885	LC	Fabales	Fabaceae	Caesalpinia
1058	Caesalpinia vesicaria	RCP4.5 lim	341	1314	1274	0.602477	LC	Fabales	Fabaceae	Caesalpinia
1059	Caesalpinia vesicaria	RCP8.5 full	571	3073	2114	0.931844	LC	Fabales	Fabaceae	Caesalpinia
1060	Caesalpinia vesicaria	RCP8.5 lim	431	1500	1184	0.66192	LC	Fabales	Fabaceae	Caesalpinia
1061	Caesalpinia yucatanensis	RCP4.5 full	526	124	126	-0.616564	EN	Fabales	Fabaceae	Caesalpinia
1062	Caesalpinia yucatanensis	RCP4.5 lim	314	65	89	-0.617866	EN	Fabales	Fabaceae	Caesalpinia
1063	Caesalpinia yucatanensis	RCP8.5 full	589	88	63	-0.768405	EN	Fabales	Fabaceae	Caesalpinia
1064	Caesalpinia yucatanensis	RCP8.5 lim	360	48	43	-0.774194	EN	Fabales	Fabaceae	Caesalpinia
1065	Cajanus cajan	RCP4.5 full	2329	457	2970	-0.353274	VU	Fabales	Fabaceae	Cajanus
1066	Cajanus cajan	RCP4.5 lim	1153	141	1199	-0.430272	VU	Fabales	Fabaceae	Cajanus
1067	Cajanus cajan	RCP8.5 full	3368	564	1931	-0.529156	EN	Fabales	Fabaceae	Cajanus
1068	Cajanus cajan	RCP8.5 lim	1640	167	712	-0.626276	EN	Fabales	Fabaceae	Cajanus
1069	Calathea lutea	RCP4.5 full	1109	5667	1819	1.55669	LC	Zingiberales	Marantaceae	Calathea
1070	Calathea lutea	RCP4.5 lim	1082	3622	1862	0.862772	LC	Zingiberales	Marantaceae	Calathea
1071	Calathea lutea	RCP8.5 full	1269	7189	1659	2.02186	LC	Zingiberales	Marantaceae	Calathea
1072	Calathea lutea	RCP8.5 lim	1287	4342	1657	1.0377	LC	Zingiberales	Marantaceae	Calathea
1073	Calatola costaricensis	RCP4.5 full	1890	144	1284	-0.550095	EN	Boraginales	Metteniusaceae	Calatola
1074	Calatola costaricensis	RCP4.5 lim	1413	74	847	-0.592478	EN	Boraginales	Metteniusaceae	Calatola
1075	Calatola costaricensis	RCP8.5 full	2421	141	753	-0.718336	EN	Boraginales	Metteniusaceae	Calatola
1076	Calatola costaricensis	RCP8.5 lim	1800	83	460	-0.759735	EN	Boraginales	Metteniusaceae	Calatola
1077	Calliandra houstoniana	RCP4.5 full	12468	1883	2912	-0.688231	EN	Fabales	Fabaceae	Calliandra
1078	Calliandra houstoniana	RCP4.5 lim	6764	1508	2743	-0.552856	EN	Fabales	Fabaceae	Calliandra
1079	Calliandra houstoniana	RCP8.5 full	12432	1648	2948	-0.70117	EN	Fabales	Fabaceae	Calliandra
1080	Calliandra houstoniana	RCP8.5 lim	6837	1303	2670	-0.582097	EN	Fabales	Fabaceae	Calliandra
1081	Calliandra rubescens	RCP4.5 full	264	155	510	-0.140827	LC	Fabales	Fabaceae	Calliandra
1082	Calliandra rubescens	RCP4.5 lim	116	26	206	-0.279503	LC	Fabales	Fabaceae	Calliandra
1083	Calliandra rubescens	RCP8.5 full	363	270	411	-0.120155	LC	Fabales	Fabaceae	Calliandra
1084	Calliandra rubescens	RCP8.5 lim	154	50	168	-0.322981	VU	Fabales	Fabaceae	Calliandra
1085	Calliandra tergemina	RCP4.5 full	1130	4428	2539	0.898883	LC	Fabales	Fabaceae	Calliandra
1086	Calliandra tergemina	RCP4.5 lim	1016	2692	2606	0.462728	LC	Fabales	Fabaceae	Calliandra
1087	Calliandra tergemina	RCP8.5 full	1171	5565	2498	1.1976	LC	Fabales	Fabaceae	Calliandra
1088	Calliandra tergemina	RCP8.5 lim	1076	3128	2546	0.566538	LC	Fabales	Fabaceae	Calliandra
1089	Callicarpa acuminata	RCP4.5 full	760	1454	1392	0.322491	LC	Lamiales	Lamiaceae	Callicarpa
1090	Callicarpa acuminata	RCP4.5 lim	662	742	1361	0.0395452	LC	Lamiales	Lamiaceae	Callicarpa
1091	Callicarpa acuminata	RCP8.5 full	1041	2232	1111	0.553439	LC	Lamiales	Lamiaceae	Callicarpa
1092	Callicarpa acuminata	RCP8.5 lim	944	844	1079	-0.0494315	LC	Lamiales	Lamiaceae	Callicarpa
1093	Callichlamys latifolia	RCP4.5 full	761	1613	1047	0.471239	LC	Lamiales	Bignoniaceae	Callichlamys
1094	Callichlamys latifolia	RCP4.5 lim	617	1005	847	0.265027	LC	Lamiales	Bignoniaceae	Callichlamys
1095	Callichlamys latifolia	RCP8.5 full	1178	1712	630	0.295354	LC	Lamiales	Bignoniaceae	Callichlamys
1096	Callichlamys latifolia	RCP8.5 lim	955	881	509	-0.0505464	LC	Lamiales	Bignoniaceae	Callichlamys
1097	Calophyllum brasiliense	RCP4.5 full	1584	1279	1269	-0.106905	LC	Malpighiales	Calophyllaceae	Calophyllum
1098	Calophyllum brasiliense	RCP4.5 lim	1560	842	1257	-0.254881	LC	Malpighiales	Calophyllaceae	Calophyllum
1099	Calophyllum brasiliense	RCP8.5 full	2062	1514	791	-0.192079	LC	Malpighiales	Calophyllaceae	Calophyllum
1100	Calophyllum brasiliense	RCP8.5 lim	2024	1003	793	-0.362442	VU	Malpighiales	Calophyllaceae	Calophyllum
1101	Calophyllum longifolium	RCP4.5 full	804	248	1452	-0.246454	LC	Malpighiales	Calophyllaceae	Calophyllum
1102	Calophyllum longifolium	RCP4.5 lim	255	54	637	-0.225336	LC	Malpighiales	Calophyllaceae	Calophyllum
1103	Calophyllum longifolium	RCP8.5 full	1432	152	824	-0.567376	EN	Malpighiales	Calophyllaceae	Calophyllum
1104	Calophyllum longifolium	RCP8.5 lim	568	54	324	-0.576233	EN	Malpighiales	Calophyllaceae	Calophyllum
1105	Calotropis procera	RCP4.5 full	476	509	1602	0.0158807	LC	Gentianales	Apocynaceae	Calotropis
1106	Calotropis procera	RCP4.5 lim	205	198	1051	-0.00557325	LC	Gentianales	Apocynaceae	Calotropis
1107	Calotropis procera	RCP8.5 full	747	563	1331	-0.0885467	LC	Gentianales	Apocynaceae	Calotropis
1108	Calotropis procera	RCP8.5 lim	386	230	870	-0.124204	LC	Gentianales	Apocynaceae	Calotropis
1109	Calycolpus warszewiczianus	RCP4.5 full	148	128	255	-0.0496278	LC	Myrtales	Myrtaceae	Calycolpus
1110	Calycolpus warszewiczianus	RCP4.5 lim	98	11	148	-0.353659	VU	Myrtales	Myrtaceae	Calycolpus
1111	Calycolpus warszewiczianus	RCP8.5 full	267	67	136	-0.496278	VU	Myrtales	Myrtaceae	Calycolpus
1112	Calycolpus warszewiczianus	RCP8.5 lim	181	2	65	-0.727642	EN	Myrtales	Myrtaceae	Calycolpus
1113	Calycophyllum candidissimum	RCP4.5 full	1315	1083	3613	-0.0470779	LC	Gentianales	Rubiaceae	Calycophyllum
1114	Calycophyllum candidissimum	RCP4.5 lim	831	463	2756	-0.102593	LC	Gentianales	Rubiaceae	Calycophyllum
1115	Calycophyllum candidissimum	RCP8.5 full	2012	1060	2916	-0.193182	LC	Gentianales	Rubiaceae	Calycophyllum
1116	Calycophyllum candidissimum	RCP8.5 lim	1442	357	2145	-0.302481	VU	Gentianales	Rubiaceae	Calycophyllum
1117	Calyptranthes chytraculia	RCP4.5 full	3143	616	707	-0.656364	EN	Myrtales	Myrtaceae	Calyptranthes
1118	Calyptranthes chytraculia	RCP4.5 lim	403	478	433	0.0897129	LC	Myrtales	Myrtaceae	Calyptranthes
1119	Calyptranthes chytraculia	RCP8.5 full	3415	297	435	-0.80987	CR	Myrtales	Myrtaceae	Calyptranthes
1120	Calyptranthes chytraculia	RCP8.5 lim	589	288	247	-0.360048	VU	Myrtales	Myrtaceae	Calyptranthes
1121	Calyptranthes lindeniana	RCP4.5 full	500	117	1239	-0.220242	LC	Myrtales	Myrtaceae	Calyptranthes
1122	Calyptranthes lindeniana	RCP4.5 lim	402	73	981	-0.237889	LC	Myrtales	Myrtaceae	Calyptranthes
1123	Calyptranthes lindeniana	RCP8.5 full	931	72	808	-0.493962	VU	Myrtales	Myrtaceae	Calyptranthes
1124	Calyptranthes lindeniana	RCP8.5 lim	760	46	623	-0.516269	EN	Myrtales	Myrtaceae	Calyptranthes
1125	Calyptranthes millspaughii	RCP4.5 full	769	122	612	-0.468501	VU	Myrtales	Myrtaceae	Calyptranthes
1126	Calyptranthes millspaughii	RCP4.5 lim	367	79	286	-0.441041	VU	Myrtales	Myrtaceae	Calyptranthes
1127	Calyptranthes millspaughii	RCP8.5 full	940	126	441	-0.589428	EN	Myrtales	Myrtaceae	Calyptranthes
1128	Calyptranthes millspaughii	RCP8.5 lim	480	68	173	-0.630934	EN	Myrtales	Myrtaceae	Calyptranthes
1129	Calyptranthes pallens	RCP4.5 full	2052	455	621	-0.597456	EN	Myrtales	Myrtaceae	Calyptranthes
1130	Calyptranthes pallens	RCP4.5 lim	1274	41	171	-0.853287	CR	Myrtales	Myrtaceae	Calyptranthes
1131	Calyptranthes pallens	RCP8.5 full	2313	309	360	-0.749719	EN	Myrtales	Myrtaceae	Calyptranthes
1132	Calyptranthes pallens	RCP8.5 lim	1347	32	98	-0.910035	CR	Myrtales	Myrtaceae	Calyptranthes
1133	Calyptranthes schiedeana	RCP4.5 full	1202	63	599	-0.632426	EN	Myrtales	Myrtaceae	Calyptranthes
1134	Calyptranthes schiedeana	RCP4.5 lim	651	11	351	-0.638723	EN	Myrtales	Myrtaceae	Calyptranthes
1135	Calyptranthes schiedeana	RCP8.5 full	1397	55	404	-0.745142	EN	Myrtales	Myrtaceae	Calyptranthes
1136	Calyptranthes schiedeana	RCP8.5 lim	752	12	250	-0.738523	EN	Myrtales	Myrtaceae	Calyptranthes
1137	Cameraria latifolia	RCP4.5 full	0	3275	0	3275	LC	Gentianales	Apocynaceae	Cameraria
1138	Cameraria latifolia	RCP4.5 lim	0	1770	0	1770	LC	Gentianales	Apocynaceae	Cameraria
1139	Cameraria latifolia	RCP8.5 full	0	2132	0	2132	LC	Gentianales	Apocynaceae	Cameraria
1140	Cameraria latifolia	RCP8.5 lim	0	930	0	930	LC	Gentianales	Apocynaceae	Cameraria
1141	Canavalia acuminata	RCP4.5 full	404	404	1069	0	LC	Fabales	Fabaceae	Canavalia
1142	Canavalia acuminata	RCP4.5 lim	131	205	713	0.0876777	LC	Fabales	Fabaceae	Canavalia
1143	Canavalia acuminata	RCP8.5 full	541	563	932	0.0149355	LC	Fabales	Fabaceae	Canavalia
1144	Canavalia acuminata	RCP8.5 lim	238	310	606	0.0853081	LC	Fabales	Fabaceae	Canavalia
1145	Canavalia rosea	RCP4.5 full	803	5744	3287	1.20807	LC	Fabales	Fabaceae	Canavalia
1146	Canavalia rosea	RCP4.5 lim	623	2763	1801	0.882838	LC	Fabales	Fabaceae	Canavalia
1147	Canavalia rosea	RCP8.5 full	1023	8926	3067	1.93227	LC	Fabales	Fabaceae	Canavalia
1148	Canavalia rosea	RCP8.5 lim	722	3853	1702	1.29167	LC	Fabales	Fabaceae	Canavalia
1149	Capparidastrum discolor	RCP4.5 full	2128	530	139	-0.704896	EN	Brassicales	Capparaceae	Capparidastrum
1150	Capparidastrum discolor	RCP4.5 lim	169	241	59	0.315789	LC	Brassicales	Capparaceae	Capparidastrum
1151	Capparidastrum discolor	RCP8.5 full	2217	240	50	-0.872078	CR	Brassicales	Capparaceae	Capparidastrum
1152	Capparidastrum discolor	RCP8.5 lim	217	56	11	-0.70614	EN	Brassicales	Capparaceae	Capparidastrum
1153	Capparidastrum frondosum	RCP4.5 full	857	1560	2790	0.192761	LC	Brassicales	Capparaceae	Capparidastrum
1154	Capparidastrum frondosum	RCP4.5 lim	557	626	1758	0.0298056	LC	Brassicales	Capparaceae	Capparidastrum
1155	Capparidastrum frondosum	RCP8.5 full	1230	1796	2417	0.155196	LC	Brassicales	Capparaceae	Capparidastrum
1156	Capparidastrum frondosum	RCP8.5 lim	737	637	1578	-0.0431965	LC	Brassicales	Capparaceae	Capparidastrum
1157	Capparidastrum pachaca	RCP4.5 full	117	3593	1963	1.67115	LC	Brassicales	Capparaceae	Capparidastrum
1158	Capparidastrum pachaca	RCP4.5 lim	70	909	1183	0.669593	LC	Brassicales	Capparaceae	Capparidastrum
1159	Capparidastrum pachaca	RCP8.5 full	49	7194	2031	3.4351	LC	Brassicales	Capparaceae	Capparidastrum
1160	Capparidastrum pachaca	RCP8.5 lim	32	1431	1221	1.11652	LC	Brassicales	Capparaceae	Capparidastrum
1161	Capparis indica	RCP4.5 full	943	1168	2712	0.0615595	LC	Brassicales	Capparaceae	Capparis
1162	Capparis indica	RCP4.5 lim	428	362	1826	-0.0292813	LC	Brassicales	Capparaceae	Capparis
1163	Capparis indica	RCP8.5 full	1192	1549	2463	0.0976744	LC	Brassicales	Capparaceae	Capparis
1164	Capparis indica	RCP8.5 lim	595	446	1659	-0.0661047	LC	Brassicales	Capparaceae	Capparis
1165	Capparis pittieri	RCP4.5 full	0	169	0	169	LC	Brassicales	Capparaceae	Capparis
1166	Capparis pittieri	RCP4.5 lim	0	58	0	58	LC	Brassicales	Capparaceae	Capparis
1167	Capparis pittieri	RCP8.5 full	0	74	0	74	LC	Brassicales	Capparaceae	Capparis
1168	Capparis pittieri	RCP8.5 lim	0	6	0	6	LC	Brassicales	Capparaceae	Capparis
1169	Carapa guianensis	RCP4.5 full	1339	163	755	-0.561605	EN	Sapindales	Meliaceae	Carapa
1170	Carapa guianensis	RCP4.5 lim	1023	114	461	-0.612534	EN	Sapindales	Meliaceae	Carapa
1171	Carapa guianensis	RCP8.5 full	1546	149	548	-0.667144	EN	Sapindales	Meliaceae	Carapa
1172	Carapa guianensis	RCP8.5 lim	1183	133	301	-0.707547	EN	Sapindales	Meliaceae	Carapa
1173	Cariniana pyriformis	RCP4.5 full	296	473	1060	0.130531	LC	Ericales	Lecythidaceae	Cariniana
1174	Cariniana pyriformis	RCP4.5 lim	103	238	788	0.151515	LC	Ericales	Lecythidaceae	Cariniana
1175	Cariniana pyriformis	RCP8.5 full	701	833	655	0.0973451	LC	Ericales	Lecythidaceae	Cariniana
1176	Cariniana pyriformis	RCP8.5 lim	426	133	465	-0.328844	VU	Ericales	Lecythidaceae	Cariniana
1177	Carpinus caroliniana	RCP4.5 full	0	860	0	860	LC	Fagales	Betulaceae	Carpinus
1178	Carpinus caroliniana	RCP4.5 lim	0	762	0	762	LC	Fagales	Betulaceae	Carpinus
1179	Carpinus caroliniana	RCP8.5 full	0	827	0	827	LC	Fagales	Betulaceae	Carpinus
1180	Carpinus caroliniana	RCP8.5 lim	0	747	0	747	LC	Fagales	Betulaceae	Carpinus
1181	Carpinus tropicalis	RCP4.5 full	1104	83	1078	-0.467919	VU	Fagales	Betulaceae	Carpinus
1182	Carpinus tropicalis	RCP4.5 lim	776	8	815	-0.482715	VU	Fagales	Betulaceae	Carpinus
1183	Carpinus tropicalis	RCP8.5 full	1566	95	616	-0.674152	EN	Fagales	Betulaceae	Carpinus
1184	Carpinus tropicalis	RCP8.5 lim	1144	7	447	-0.714645	EN	Fagales	Betulaceae	Carpinus
1185	Carpotroche platyptera	RCP4.5 full	2069	79	248	-0.858869	CR	Malpighiales	Achariaceae	Carpotroche
1186	Carpotroche platyptera	RCP4.5 lim	971	10	138	-0.866546	CR	Malpighiales	Achariaceae	Carpotroche
1187	Carpotroche platyptera	RCP8.5 full	2227	74	90	-0.929219	CR	Malpighiales	Achariaceae	Carpotroche
1188	Carpotroche platyptera	RCP8.5 lim	1064	10	45	-0.950406	CR	Malpighiales	Achariaceae	Carpotroche
1189	Caryodaphnopsis burgeri	RCP4.5 full	249	100	182	-0.345708	VU	Laurales	Lauraceae	Caryodaphnopsis
1190	Caryodaphnopsis burgeri	RCP4.5 lim	118	0	76	-0.608247	EN	Laurales	Lauraceae	Caryodaphnopsis
1191	Caryodaphnopsis burgeri	RCP8.5 full	353	101	78	-0.584687	EN	Laurales	Lauraceae	Caryodaphnopsis
1192	Caryodaphnopsis burgeri	RCP8.5 lim	185	0	9	-0.953608	CR	Laurales	Lauraceae	Caryodaphnopsis
1193	Cascabela gaumeri	RCP4.5 full	353	2056	2957	0.514502	LC	Gentianales	Apocynaceae	Cascabela
1194	Cascabela gaumeri	RCP4.5 lim	283	277	1505	-0.00335571	LC	Gentianales	Apocynaceae	Cascabela
1195	Cascabela gaumeri	RCP8.5 full	549	2893	2761	0.708157	LC	Gentianales	Apocynaceae	Cascabela
1196	Cascabela gaumeri	RCP8.5 lim	407	355	1381	-0.0290828	LC	Gentianales	Apocynaceae	Cascabela
1197	Cascabela ovata	RCP4.5 full	492	583	2167	0.0342234	LC	Gentianales	Apocynaceae	Cascabela
1198	Cascabela ovata	RCP4.5 lim	340	391	1612	0.026127	LC	Gentianales	Apocynaceae	Cascabela
1199	Cascabela ovata	RCP8.5 full	926	773	1733	-0.0575404	LC	Gentianales	Apocynaceae	Cascabela
1200	Cascabela ovata	RCP8.5 lim	669	520	1283	-0.076332	LC	Gentianales	Apocynaceae	Cascabela
1201	Cascabela thevetioides	RCP4.5 full	209	1003	2556	0.287161	LC	Gentianales	Apocynaceae	Cascabela
1202	Cascabela thevetioides	RCP4.5 lim	91	563	1965	0.229572	LC	Gentianales	Apocynaceae	Cascabela
1203	Cascabela thevetioides	RCP8.5 full	414	1503	2351	0.393852	LC	Gentianales	Apocynaceae	Cascabela
1204	Cascabela thevetioides	RCP8.5 lim	272	681	1784	0.19893	LC	Gentianales	Apocynaceae	Cascabela
1205	Casearia arborea	RCP4.5 full	523	21	58	-0.864028	CR	Malpighiales	Salicaceae	Casearia
1206	Casearia arborea	RCP4.5 lim	385	1	42	-0.899297	CR	Malpighiales	Salicaceae	Casearia
1207	Casearia arborea	RCP8.5 full	563	23	18	-0.929432	CR	Malpighiales	Salicaceae	Casearia
1208	Casearia arborea	RCP8.5 lim	413	0	14	-0.967213	CR	Malpighiales	Salicaceae	Casearia
1209	Casearia commersoniana	RCP4.5 full	386	48	334	-0.469444	VU	Malpighiales	Salicaceae	Casearia
1210	Casearia commersoniana	RCP4.5 lim	220	2	151	-0.587601	EN	Malpighiales	Salicaceae	Casearia
1211	Casearia commersoniana	RCP8.5 full	543	56	177	-0.676389	EN	Malpighiales	Salicaceae	Casearia
1212	Casearia commersoniana	RCP8.5 lim	288	0	83	-0.77628	EN	Malpighiales	Salicaceae	Casearia
1213	Casearia corymbosa	RCP4.5 full	612	258	1387	-0.177089	LC	Malpighiales	Salicaceae	Casearia
1214	Casearia corymbosa	RCP4.5 lim	433	80	625	-0.333648	VU	Malpighiales	Salicaceae	Casearia
1215	Casearia corymbosa	RCP8.5 full	889	199	1110	-0.345173	VU	Malpighiales	Salicaceae	Casearia
1216	Casearia corymbosa	RCP8.5 lim	601	64	457	-0.507561	EN	Malpighiales	Salicaceae	Casearia
1217	Casearia sylvestris	RCP4.5 full	1396	159	1331	-0.453612	VU	Malpighiales	Salicaceae	Casearia
1218	Casearia sylvestris	RCP4.5 lim	640	23	682	-0.466717	VU	Malpighiales	Salicaceae	Casearia
1219	Casearia sylvestris	RCP8.5 full	2045	227	682	-0.666667	EN	Malpighiales	Salicaceae	Casearia
1220	Casearia sylvestris	RCP8.5 lim	1029	7	293	-0.773071	EN	Malpighiales	Salicaceae	Casearia
1221	Casearia tremula	RCP4.5 full	589	254	470	-0.316336	VU	Malpighiales	Salicaceae	Casearia
1222	Casearia tremula	RCP4.5 lim	213	32	168	-0.475066	VU	Malpighiales	Salicaceae	Casearia
1223	Casearia tremula	RCP8.5 full	708	286	351	-0.398489	VU	Malpighiales	Salicaceae	Casearia
1224	Casearia tremula	RCP8.5 lim	240	26	141	-0.56168	EN	Malpighiales	Salicaceae	Casearia
1225	Casimiroa tetrameria	RCP4.5 full	736	1244	1460	0.23133	LC	Sapindales	Rutaceae	Casimiroa
1226	Casimiroa tetrameria	RCP4.5 lim	385	86	878	-0.236738	LC	Sapindales	Rutaceae	Casimiroa
1227	Casimiroa tetrameria	RCP8.5 full	1098	2128	1098	0.469035	LC	Sapindales	Rutaceae	Casimiroa
1228	Casimiroa tetrameria	RCP8.5 lim	568	103	695	-0.368171	VU	Sapindales	Rutaceae	Casimiroa
1229	Cassia moschata	RCP4.5 full	798	2893	2588	0.618724	LC	Fabales	Fabaceae	Cassia
1230	Cassia moschata	RCP4.5 lim	296	1251	1222	0.629117	LC	Fabales	Fabaceae	Cassia
1231	Cassia moschata	RCP8.5 full	1064	4001	2322	0.867395	LC	Fabales	Fabaceae	Cassia
1232	Cassia moschata	RCP8.5 lim	393	1492	1125	0.723979	LC	Fabales	Fabaceae	Cassia
1233	Cassipourea guianensis	RCP4.5 full	1410	2213	1734	0.255407	LC	Malpighiales	Rhizophoraceae	Cassipourea
1234	Cassipourea guianensis	RCP4.5 lim	916	321	1018	-0.307653	VU	Malpighiales	Rhizophoraceae	Cassipourea
1235	Cassipourea guianensis	RCP8.5 full	1821	4295	1323	0.786896	LC	Malpighiales	Rhizophoraceae	Cassipourea
1236	Cassipourea guianensis	RCP8.5 lim	1163	562	771	-0.310755	VU	Malpighiales	Rhizophoraceae	Cassipourea
1237	Castilla tunu	RCP4.5 full	1758	252	945	-0.557159	EN	Rosales	Moraceae	Castilla
1238	Castilla tunu	RCP4.5 lim	996	138	542	-0.557867	EN	Rosales	Moraceae	Castilla
1239	Castilla tunu	RCP8.5 full	2440	163	263	-0.842397	CR	Rosales	Moraceae	Castilla
1240	Castilla tunu	RCP8.5 lim	1386	62	152	-0.860858	CR	Rosales	Moraceae	Castilla
1241	Cavanillesia platanifolia	RCP4.5 full	750	918	820	0.107006	LC	Malvales	Malvaceae	Cavanillesia
1242	Cavanillesia platanifolia	RCP4.5 lim	277	137	511	-0.177665	LC	Malvales	Malvaceae	Cavanillesia
1243	Cavanillesia platanifolia	RCP8.5 full	1068	492	502	-0.366879	VU	Malvales	Malvaceae	Cavanillesia
1244	Cavanillesia platanifolia	RCP8.5 lim	515	69	273	-0.56599	EN	Malvales	Malvaceae	Cavanillesia
1245	Ceanothus caeruleus	RCP4.5 full	45856	0	1902	-0.960174	CR	Rosales	Rhamnaceae	Ceanothus
1246	Ceanothus caeruleus	RCP4.5 lim	13412	0	1465	-0.901526	CR	Rosales	Rhamnaceae	Ceanothus
1247	Ceanothus caeruleus	RCP8.5 full	46399	0	1359	-0.971544	CR	Rosales	Rhamnaceae	Ceanothus
1248	Ceanothus caeruleus	RCP8.5 lim	13852	0	1025	-0.931102	CR	Rosales	Rhamnaceae	Ceanothus
1249	Cecropia angustifolia	RCP4.5 full	1036	318	1976	-0.23838	LC	Rosales	Urticaceae	Cecropia
1250	Cecropia angustifolia	RCP4.5 lim	775	232	1741	-0.215819	LC	Rosales	Urticaceae	Cecropia
1251	Cecropia angustifolia	RCP8.5 full	1542	470	1470	-0.35591	VU	Rosales	Urticaceae	Cecropia
1252	Cecropia angustifolia	RCP8.5 lim	1190	390	1326	-0.317965	VU	Rosales	Urticaceae	Cecropia
1253	Cecropia insignis	RCP4.5 full	1925	86	527	-0.75	EN	Rosales	Urticaceae	Cecropia
1254	Cecropia insignis	RCP4.5 lim	1211	27	227	-0.823366	CR	Rosales	Urticaceae	Cecropia
1255	Cecropia insignis	RCP8.5 full	2268	79	184	-0.892741	CR	Rosales	Urticaceae	Cecropia
1256	Cecropia insignis	RCP8.5 lim	1378	17	60	-0.946453	CR	Rosales	Urticaceae	Cecropia
1257	Cecropia obtusifolia	RCP4.5 full	2009	1485	2057	-0.128874	LC	Rosales	Urticaceae	Cecropia
1258	Cecropia obtusifolia	RCP4.5 lim	2053	1095	2119	-0.229626	LC	Rosales	Urticaceae	Cecropia
1259	Cecropia obtusifolia	RCP8.5 full	2566	1302	1500	-0.310871	VU	Rosales	Urticaceae	Cecropia
1260	Cecropia obtusifolia	RCP8.5 lim	2673	988	1499	-0.403883	VU	Rosales	Urticaceae	Cecropia
1261	Cedrela odorata	RCP4.5 full	4758	138	3346	-0.570089	EN	Sapindales	Meliaceae	Cedrela
1262	Cedrela odorata	RCP4.5 lim	1690	14	1136	-0.593064	EN	Sapindales	Meliaceae	Cedrela
1263	Cedrela odorata	RCP8.5 full	6386	280	1718	-0.753455	EN	Sapindales	Meliaceae	Cedrela
1264	Cedrela odorata	RCP8.5 lim	2391	10	435	-0.842534	CR	Sapindales	Meliaceae	Cedrela
1265	Cedrela salvadorensis	RCP4.5 full	1046	406	2395	-0.185992	LC	Sapindales	Meliaceae	Cedrela
1266	Cedrela salvadorensis	RCP4.5 lim	752	305	1833	-0.172921	LC	Sapindales	Meliaceae	Cedrela
1267	Cedrela salvadorensis	RCP8.5 full	1808	509	1633	-0.377507	VU	Sapindales	Meliaceae	Cedrela
1268	Cedrela salvadorensis	RCP8.5 lim	1357	407	1228	-0.367505	VU	Sapindales	Meliaceae	Cedrela
1269	Cedrela tonduzii	RCP4.5 full	472	32	178	-0.676923	EN	Sapindales	Meliaceae	Cedrela
1270	Cedrela tonduzii	RCP4.5 lim	214	0	96	-0.690323	EN	Sapindales	Meliaceae	Cedrela
1271	Cedrela tonduzii	RCP8.5 full	593	31	57	-0.864615	CR	Sapindales	Meliaceae	Cedrela
1272	Cedrela tonduzii	RCP8.5 lim	274	0	36	-0.883871	CR	Sapindales	Meliaceae	Cedrela
1273	Ceiba acuminata	RCP4.5 full	1208	1038	2742	-0.043038	LC	Malvales	Malvaceae	Ceiba
1274	Ceiba acuminata	RCP4.5 lim	778	651	1585	-0.0537452	LC	Malvales	Malvaceae	Ceiba
1275	Ceiba acuminata	RCP8.5 full	1868	1858	2082	-0.00253165	LC	Malvales	Malvaceae	Ceiba
1276	Ceiba acuminata	RCP8.5 lim	1239	1086	1124	-0.0647482	LC	Malvales	Malvaceae	Ceiba
1277	Ceiba aesculifolia	RCP4.5 full	727	1820	4652	0.203198	LC	Malvales	Malvaceae	Ceiba
1278	Ceiba aesculifolia	RCP4.5 lim	623	1345	3971	0.157162	LC	Malvales	Malvaceae	Ceiba
1279	Ceiba aesculifolia	RCP8.5 full	982	2117	4397	0.211006	LC	Malvales	Malvaceae	Ceiba
1280	Ceiba aesculifolia	RCP8.5 lim	817	1633	3777	0.177623	LC	Malvales	Malvaceae	Ceiba
1281	Celosia monosperma	RCP4.5 full	0	369	0	369	LC	Caryophyllales	Amaranthaceae	Celosia
1282	Celosia monosperma	RCP4.5 lim	0	137	0	137	LC	Caryophyllales	Amaranthaceae	Celosia
1283	Celosia monosperma	RCP8.5 full	0	409	0	409	LC	Caryophyllales	Amaranthaceae	Celosia
1284	Celosia monosperma	RCP8.5 lim	0	131	0	131	LC	Caryophyllales	Amaranthaceae	Celosia
1285	Celosia virgata	RCP4.5 full	3607	1027	3400	-0.368203	VU	Caryophyllales	Amaranthaceae	Celosia
1286	Celosia virgata	RCP4.5 lim	1392	318	1090	-0.432716	VU	Caryophyllales	Amaranthaceae	Celosia
1287	Celosia virgata	RCP8.5 full	5388	1035	1619	-0.621236	EN	Caryophyllales	Amaranthaceae	Celosia
1288	Celosia virgata	RCP8.5 lim	1804	269	678	-0.618453	EN	Caryophyllales	Amaranthaceae	Celosia
1289	Celtis caudata	RCP4.5 full	847	976	3759	0.0280069	LC	Rosales	Cannabaceae	Celtis
1290	Celtis caudata	RCP4.5 lim	471	784	2971	0.0909355	LC	Rosales	Cannabaceae	Celtis
1291	Celtis caudata	RCP8.5 full	1260	1419	3346	0.0345202	LC	Rosales	Cannabaceae	Celtis
1292	Celtis caudata	RCP8.5 lim	748	1093	2694	0.100232	LC	Rosales	Cannabaceae	Celtis
1293	Celtis schippii	RCP4.5 full	1455	2097	1203	0.241535	LC	Rosales	Cannabaceae	Celtis
1294	Celtis schippii	RCP4.5 lim	927	506	708	-0.257492	LC	Rosales	Cannabaceae	Celtis
1295	Celtis schippii	RCP8.5 full	1937	1933	721	-0.00150489	LC	Rosales	Cannabaceae	Celtis
1296	Celtis schippii	RCP8.5 lim	1205	492	430	-0.436086	VU	Rosales	Cannabaceae	Celtis
1297	Cercis canadensis	RCP4.5 full	1158	123	1325	-0.416834	VU	Fabales	Fabaceae	Cercis
1298	Cercis canadensis	RCP4.5 lim	667	83	1084	-0.333524	VU	Fabales	Fabaceae	Cercis
1299	Cercis canadensis	RCP8.5 full	1535	75	948	-0.587998	EN	Fabales	Fabaceae	Cercis
1300	Cercis canadensis	RCP8.5 lim	914	59	837	-0.488292	VU	Fabales	Fabaceae	Cercis
1301	Cespedesia spathulata	RCP4.5 full	2714	290	2328	-0.480762	VU	Malpighiales	Ochnaceae	Cespedesia
1302	Cespedesia spathulata	RCP4.5 lim	1739	156	1793	-0.448188	VU	Malpighiales	Ochnaceae	Cespedesia
1303	Cespedesia spathulata	RCP8.5 full	3392	296	1650	-0.614042	EN	Malpighiales	Ochnaceae	Cespedesia
1304	Cespedesia spathulata	RCP8.5 lim	2292	151	1240	-0.606172	EN	Malpighiales	Ochnaceae	Cespedesia
1305	Cestrum aurantiacum	RCP4.5 full	1217	105	976	-0.507068	EN	Solanales	Solanaceae	Cestrum
1306	Cestrum aurantiacum	RCP4.5 lim	841	1	646	-0.564896	EN	Solanales	Solanaceae	Cestrum
1307	Cestrum aurantiacum	RCP8.5 full	1706	201	487	-0.686275	EN	Solanales	Solanaceae	Cestrum
1308	Cestrum aurantiacum	RCP8.5 lim	1222	0	265	-0.821789	CR	Solanales	Solanaceae	Cestrum
1309	Cestrum guatemalense	RCP4.5 full	206	27	110	-0.566456	EN	Solanales	Solanaceae	Cestrum
1310	Cestrum guatemalense	RCP4.5 lim	119	20	58	-0.559322	EN	Solanales	Solanaceae	Cestrum
1311	Cestrum guatemalense	RCP8.5 full	270	14	46	-0.810127	CR	Solanales	Solanaceae	Cestrum
1312	Cestrum guatemalense	RCP8.5 lim	150	16	27	-0.757062	EN	Solanales	Solanaceae	Cestrum
1313	Cestrum microcalyx	RCP4.5 full	2304	285	2084	-0.460119	VU	Solanales	Solanaceae	Cestrum
1314	Cestrum microcalyx	RCP4.5 lim	1696	237	1761	-0.422042	VU	Solanales	Solanaceae	Cestrum
1315	Cestrum microcalyx	RCP8.5 full	2898	350	1490	-0.580675	EN	Solanales	Solanaceae	Cestrum
1316	Cestrum microcalyx	RCP8.5 lim	2214	291	1243	-0.556263	EN	Solanales	Solanaceae	Cestrum
1317	Cestrum racemosum	RCP4.5 full	2417	168	1310	-0.603434	EN	Solanales	Solanaceae	Cestrum
1318	Cestrum racemosum	RCP4.5 lim	1928	118	949	-0.629128	EN	Solanales	Solanaceae	Cestrum
1319	Cestrum racemosum	RCP8.5 full	3156	104	571	-0.818889	CR	Solanales	Solanaceae	Cestrum
1320	Cestrum racemosum	RCP8.5 lim	2466	67	411	-0.833855	CR	Solanales	Solanaceae	Cestrum
1321	Cestrum schlechtendahlii	RCP4.5 full	2047	50	844	-0.690764	EN	Solanales	Solanaceae	Cestrum
1322	Cestrum schlechtendahlii	RCP4.5 lim	1134	9	439	-0.715194	EN	Solanales	Solanaceae	Cestrum
1323	Cestrum schlechtendahlii	RCP8.5 full	2407	58	484	-0.812522	CR	Solanales	Solanaceae	Cestrum
1324	Cestrum schlechtendahlii	RCP8.5 lim	1408	6	165	-0.891291	CR	Solanales	Solanaceae	Cestrum
1325	Cestrum tomentosum	RCP4.5 full	2186	376	2821	-0.361494	VU	Solanales	Solanaceae	Cestrum
1326	Cestrum tomentosum	RCP4.5 lim	1560	328	1782	-0.368642	VU	Solanales	Solanaceae	Cestrum
1327	Cestrum tomentosum	RCP8.5 full	3088	410	1919	-0.534851	EN	Solanales	Solanaceae	Cestrum
1328	Cestrum tomentosum	RCP8.5 lim	2183	342	1159	-0.550868	EN	Solanales	Solanaceae	Cestrum
1329	Chamaedorea costaricana	RCP4.5 full	1060	75	520	-0.623418	EN	Arecales	Arecaceae	Chamaedorea
1330	Chamaedorea costaricana	RCP4.5 lim	587	3	204	-0.738306	EN	Arecales	Arecaceae	Chamaedorea
1331	Chamaedorea costaricana	RCP8.5 full	1403	110	177	-0.818354	CR	Arecales	Arecaceae	Chamaedorea
1332	Chamaedorea costaricana	RCP8.5 lim	741	0	50	-0.936789	CR	Arecales	Arecaceae	Chamaedorea
1333	Chamaedorea elatior	RCP4.5 full	837	96	593	-0.518182	EN	Arecales	Arecaceae	Chamaedorea
1334	Chamaedorea elatior	RCP4.5 lim	485	52	509	-0.435614	VU	Arecales	Arecaceae	Chamaedorea
1335	Chamaedorea elatior	RCP8.5 full	1134	60	296	-0.751049	EN	Arecales	Arecaceae	Chamaedorea
1336	Chamaedorea elatior	RCP8.5 lim	729	18	265	-0.715292	EN	Arecales	Arecaceae	Chamaedorea
1337	Chamaedorea oblongata	RCP4.5 full	2920	34	671	-0.803676	CR	Arecales	Arecaceae	Chamaedorea
1338	Chamaedorea oblongata	RCP4.5 lim	1930	6	555	-0.774245	EN	Arecales	Arecaceae	Chamaedorea
1339	Chamaedorea oblongata	RCP8.5 full	3312	14	279	-0.918407	CR	Arecales	Arecaceae	Chamaedorea
1340	Chamaedorea oblongata	RCP8.5 lim	2224	2	261	-0.894165	CR	Arecales	Arecaceae	Chamaedorea
1341	Chamaedorea pinnatifrons	RCP4.5 full	13235	1089	1487	-0.825024	CR	Arecales	Arecaceae	Chamaedorea
1342	Chamaedorea pinnatifrons	RCP4.5 lim	5493	992	1280	-0.66455	EN	Arecales	Arecaceae	Chamaedorea
1343	Chamaedorea pinnatifrons	RCP8.5 full	13798	967	924	-0.871553	CR	Arecales	Arecaceae	Chamaedorea
1344	Chamaedorea pinnatifrons	RCP8.5 lim	5985	885	788	-0.75299	EN	Arecales	Arecaceae	Chamaedorea
1345	Chamaedorea tepejilote	RCP4.5 full	2050	180	1003	-0.612512	EN	Arecales	Arecaceae	Chamaedorea
1346	Chamaedorea tepejilote	RCP4.5 lim	1758	48	800	-0.668491	EN	Arecales	Arecaceae	Chamaedorea
1347	Chamaedorea tepejilote	RCP8.5 full	2566	146	487	-0.792663	EN	Arecales	Arecaceae	Chamaedorea
1348	Chamaedorea tepejilote	RCP8.5 lim	2233	30	325	-0.86122	CR	Arecales	Arecaceae	Chamaedorea
1349	Chamaedorea woodsoniana	RCP4.5 full	2061	129	1025	-0.626053	EN	Arecales	Arecaceae	Chamaedorea
1350	Chamaedorea woodsoniana	RCP4.5 lim	578	10	249	-0.68682	EN	Arecales	Arecaceae	Chamaedorea
1351	Chamaedorea woodsoniana	RCP8.5 full	2664	146	422	-0.815943	CR	Arecales	Arecaceae	Chamaedorea
1352	Chamaedorea woodsoniana	RCP8.5 lim	697	2	130	-0.840387	CR	Arecales	Arecaceae	Chamaedorea
1353	Cheiloclinium cognatum	RCP4.5 full	9028	668	1439	-0.798701	EN	Celastrales	Celastraceae	Cheiloclinium
1354	Cheiloclinium cognatum	RCP4.5 lim	869	378	583	-0.338154	VU	Celastrales	Celastraceae	Cheiloclinium
1355	Cheiloclinium cognatum	RCP8.5 full	9718	460	749	-0.884494	CR	Celastrales	Celastraceae	Cheiloclinium
1356	Cheiloclinium cognatum	RCP8.5 lim	1170	219	282	-0.654959	EN	Celastrales	Celastraceae	Cheiloclinium
1357	Chimarrhis latifolia	RCP4.5 full	90	148	116	0.281553	LC	Gentianales	Rubiaceae	Chimarrhis
1358	Chimarrhis latifolia	RCP4.5 lim	57	0	47	-0.548077	EN	Gentianales	Rubiaceae	Chimarrhis
1359	Chimarrhis latifolia	RCP8.5 full	150	175	56	0.121359	LC	Gentianales	Rubiaceae	Chimarrhis
1360	Chimarrhis latifolia	RCP8.5 lim	101	0	3	-0.971154	CR	Gentianales	Rubiaceae	Chimarrhis
1361	Chimarrhis parviflora	RCP4.5 full	2271	54	255	-0.877672	CR	Gentianales	Rubiaceae	Chimarrhis
1362	Chimarrhis parviflora	RCP4.5 lim	1222	0	119	-0.91126	CR	Gentianales	Rubiaceae	Chimarrhis
1363	Chimarrhis parviflora	RCP8.5 full	2435	65	91	-0.938242	CR	Gentianales	Rubiaceae	Chimarrhis
1364	Chimarrhis parviflora	RCP8.5 lim	1331	0	10	-0.992543	CR	Gentianales	Rubiaceae	Chimarrhis
1365	Chiococca belizensis	RCP4.5 full	4328	284	357	-0.86318	CR	Gentianales	Rubiaceae	Chiococca
1366	Chiococca belizensis	RCP4.5 lim	926	104	164	-0.754128	EN	Gentianales	Rubiaceae	Chiococca
1367	Chiococca belizensis	RCP8.5 full	4520	214	165	-0.919104	CR	Gentianales	Rubiaceae	Chiococca
1368	Chiococca belizensis	RCP8.5 lim	1038	57	52	-0.9	CR	Gentianales	Rubiaceae	Chiococca
1369	Chiococca phaenostemon	RCP4.5 full	971	115	729	-0.503529	EN	Gentianales	Rubiaceae	Chiococca
1370	Chiococca phaenostemon	RCP4.5 lim	566	17	378	-0.581568	EN	Gentianales	Rubiaceae	Chiococca
1371	Chiococca phaenostemon	RCP8.5 full	1418	123	282	-0.761765	EN	Gentianales	Rubiaceae	Chiococca
1372	Chiococca phaenostemon	RCP8.5 lim	829	7	115	-0.870763	CR	Gentianales	Rubiaceae	Chiococca
1373	Chionanthus oblanceolatus	RCP4.5 full	705	32	100	-0.836025	CR	Lamiales	Oleaceae	Chionanthus
1374	Chionanthus oblanceolatus	RCP4.5 lim	0	0	0	0	EX	Lamiales	Oleaceae	Chionanthus
1375	Chionanthus oblanceolatus	RCP8.5 full	790	24	15	-0.951553	CR	Lamiales	Oleaceae	Chionanthus
1376	Chionanthus oblanceolatus	RCP8.5 lim	0	0	0	0	EX	Lamiales	Oleaceae	Chionanthus
1377	Chionanthus panamensis	RCP4.5 full	1511	19	258	-0.843414	CR	Lamiales	Oleaceae	Chionanthus
1378	Chionanthus panamensis	RCP4.5 lim	1078	0	104	-0.912014	CR	Lamiales	Oleaceae	Chionanthus
1379	Chionanthus panamensis	RCP8.5 full	1687	25	82	-0.939514	CR	Lamiales	Oleaceae	Chionanthus
1380	Chionanthus panamensis	RCP8.5 lim	1178	0	4	-0.996616	CR	Lamiales	Oleaceae	Chionanthus
1381	Chione venosa	RCP4.5 full	3353	79	1290	-0.705148	EN	Gentianales	Rubiaceae	Chione
1382	Chione venosa	RCP4.5 lim	2255	20	945	-0.698438	EN	Gentianales	Rubiaceae	Chione
1383	Chione venosa	RCP8.5 full	3998	67	645	-0.846651	CR	Gentianales	Rubiaceae	Chione
1384	Chione venosa	RCP8.5 lim	2783	11	417	-0.86625	CR	Gentianales	Rubiaceae	Chione
1385	Chiranthodendron pentadactylon	RCP4.5 full	709	15	681	-0.499281	VU	Malvales	Malvaceae	Chiranthodendron
1386	Chiranthodendron pentadactylon	RCP4.5 lim	383	0	543	-0.413607	VU	Malvales	Malvaceae	Chiranthodendron
1387	Chiranthodendron pentadactylon	RCP8.5 full	1081	21	309	-0.76259	EN	Malvales	Malvaceae	Chiranthodendron
1388	Chiranthodendron pentadactylon	RCP8.5 lim	672	0	254	-0.725702	EN	Malvales	Malvaceae	Chiranthodendron
1389	Chloroleucon mangense	RCP4.5 full	639	2935	2353	0.76738	LC	Fabales	Fabaceae	Chloroleucon
1390	Chloroleucon mangense	RCP4.5 lim	493	1282	1882	0.332211	LC	Fabales	Fabaceae	Chloroleucon
1391	Chloroleucon mangense	RCP8.5 full	1113	3910	1879	0.934826	LC	Fabales	Fabaceae	Chloroleucon
1392	Chloroleucon mangense	RCP8.5 lim	892	1897	1483	0.423158	LC	Fabales	Fabaceae	Chloroleucon
1393	Chomelia microloba	RCP4.5 full	197	215	222	0.0429594	LC	Gentianales	Rubiaceae	Chomelia
1394	Chomelia microloba	RCP4.5 lim	66	37	84	-0.193333	LC	Gentianales	Rubiaceae	Chomelia
1395	Chomelia microloba	RCP8.5 full	334	131	85	-0.484487	VU	Gentianales	Rubiaceae	Chomelia
1396	Chomelia microloba	RCP8.5 lim	136	16	14	-0.8	CR	Gentianales	Rubiaceae	Chomelia
1397	Chomelia spinosa	RCP4.5 full	1158	702	2064	-0.141527	LC	Gentianales	Rubiaceae	Chomelia
1398	Chomelia spinosa	RCP4.5 lim	860	281	1236	-0.27624	LC	Gentianales	Rubiaceae	Chomelia
1399	Chomelia spinosa	RCP8.5 full	2045	591	1177	-0.451273	VU	Gentianales	Rubiaceae	Chomelia
1400	Chomelia spinosa	RCP8.5 lim	1482	227	614	-0.59876	EN	Gentianales	Rubiaceae	Chomelia
1401	Chromolaena glaberrima	RCP4.5 full	2466	207	2072	-0.497796	VU	Asterales	Asteraceae	Chromolaena
1402	Chromolaena glaberrima	RCP4.5 lim	1908	100	1692	-0.502222	EN	Asterales	Asteraceae	Chromolaena
1403	Chromolaena glaberrima	RCP8.5 full	3514	227	1024	-0.724328	EN	Asterales	Asteraceae	Chromolaena
1404	Chromolaena glaberrima	RCP8.5 lim	2795	50	805	-0.7625	EN	Asterales	Asteraceae	Chromolaena
1405	Chromolaena haenkeana	RCP4.5 full	0	886	0	886	LC	Asterales	Asteraceae	Chromolaena
1406	Chromolaena haenkeana	RCP4.5 lim	0	493	0	493	LC	Asterales	Asteraceae	Chromolaena
1407	Chromolaena haenkeana	RCP8.5 full	0	1024	0	1024	LC	Asterales	Asteraceae	Chromolaena
1408	Chromolaena haenkeana	RCP8.5 lim	0	528	0	528	LC	Asterales	Asteraceae	Chromolaena
1409	Chrysobalanus icaco	RCP4.5 full	6993	5162	1500	-0.215589	LC	Malpighiales	Chrysobalanaceae	Chrysobalanus
1410	Chrysobalanus icaco	RCP4.5 lim	1419	3337	622	0.939735	LC	Malpighiales	Chrysobalanaceae	Chrysobalanus
1411	Chrysobalanus icaco	RCP8.5 full	6356	6058	2137	-0.0350877	LC	Malpighiales	Chrysobalanaceae	Chrysobalanus
1412	Chrysobalanus icaco	RCP8.5 lim	1365	3896	676	1.24008	LC	Malpighiales	Chrysobalanaceae	Chrysobalanus
1413	Chrysochlamys eclipes	RCP4.5 full	8717	93	472	-0.938513	CR	Malpighiales	Clusiaceae	Chrysochlamys
1414	Chrysochlamys eclipes	RCP4.5 lim	1029	31	236	-0.788933	EN	Malpighiales	Clusiaceae	Chrysochlamys
1415	Chrysochlamys eclipes	RCP8.5 full	9015	110	174	-0.969093	CR	Malpighiales	Clusiaceae	Chrysochlamys
1416	Chrysochlamys eclipes	RCP8.5 lim	1189	37	76	-0.910672	CR	Malpighiales	Clusiaceae	Chrysochlamys
1417	Chrysochlamys glauca	RCP4.5 full	766	110	474	-0.529032	EN	Malpighiales	Clusiaceae	Chrysochlamys
1418	Chrysochlamys glauca	RCP4.5 lim	439	6	205	-0.67236	EN	Malpighiales	Clusiaceae	Chrysochlamys
1419	Chrysochlamys glauca	RCP8.5 full	1014	189	226	-0.665323	EN	Malpighiales	Clusiaceae	Chrysochlamys
1420	Chrysochlamys glauca	RCP8.5 lim	621	9	23	-0.950311	CR	Malpighiales	Clusiaceae	Chrysochlamys
1421	Chrysochlamys nicaraguensis	RCP4.5 full	2929	48	804	-0.771765	EN	Malpighiales	Clusiaceae	Chrysochlamys
1422	Chrysochlamys nicaraguensis	RCP4.5 lim	847	0	486	-0.635409	EN	Malpighiales	Clusiaceae	Chrysochlamys
1423	Chrysochlamys nicaraguensis	RCP8.5 full	3317	77	416	-0.867935	CR	Malpighiales	Clusiaceae	Chrysochlamys
1424	Chrysochlamys nicaraguensis	RCP8.5 lim	1137	1	196	-0.852213	CR	Malpighiales	Clusiaceae	Chrysochlamys
1425	Chrysochlamys psychotriifolia	RCP4.5 full	299	7	97	-0.737374	EN	Malpighiales	Clusiaceae	Chrysochlamys
1426	Chrysochlamys psychotriifolia	RCP4.5 lim	180	0	80	-0.692308	EN	Malpighiales	Clusiaceae	Chrysochlamys
1427	Chrysochlamys psychotriifolia	RCP8.5 full	385	13	11	-0.939394	CR	Malpighiales	Clusiaceae	Chrysochlamys
1428	Chrysochlamys psychotriifolia	RCP8.5 lim	255	0	5	-0.980769	CR	Malpighiales	Clusiaceae	Chrysochlamys
1429	Chrysochlamys silvicola	RCP4.5 full	556	4	81	-0.866562	CR	Malpighiales	Clusiaceae	Chrysochlamys
1430	Chrysochlamys silvicola	RCP4.5 lim	308	0	48	-0.865169	CR	Malpighiales	Clusiaceae	Chrysochlamys
1431	Chrysochlamys silvicola	RCP8.5 full	628	0	9	-0.985871	CR	Malpighiales	Clusiaceae	Chrysochlamys
1432	Chrysochlamys silvicola	RCP8.5 lim	356	0	0	-1	EX	Malpighiales	Clusiaceae	Chrysochlamys
1433	Chrysophyllum argenteum	RCP4.5 full	727	2298	2017	0.572522	LC	Ericales	Sapotaceae	Chrysophyllum
1434	Chrysophyllum argenteum	RCP4.5 lim	552	883	1547	0.157694	LC	Ericales	Sapotaceae	Chrysophyllum
1435	Chrysophyllum argenteum	RCP8.5 full	1075	2688	1669	0.587828	LC	Ericales	Sapotaceae	Chrysophyllum
1436	Chrysophyllum argenteum	RCP8.5 lim	873	928	1226	0.026203	LC	Ericales	Sapotaceae	Chrysophyllum
1437	Chrysophyllum brenesii	RCP4.5 full	504	235	22	-0.511407	EN	Ericales	Sapotaceae	Chrysophyllum
1438	Chrysophyllum brenesii	RCP4.5 lim	35	61	3	0.684211	LC	Ericales	Sapotaceae	Chrysophyllum
1439	Chrysophyllum brenesii	RCP8.5 full	522	103	4	-0.796578	EN	Ericales	Sapotaceae	Chrysophyllum
1440	Chrysophyllum brenesii	RCP8.5 lim	38	4	0	-0.894737	CR	Ericales	Sapotaceae	Chrysophyllum
1441	Chrysophyllum cainito	RCP4.5 full	2344	504	1675	-0.457825	VU	Ericales	Sapotaceae	Chrysophyllum
1442	Chrysophyllum cainito	RCP4.5 lim	1547	259	1069	-0.492355	VU	Ericales	Sapotaceae	Chrysophyllum
1443	Chrysophyllum cainito	RCP8.5 full	3101	325	918	-0.690719	EN	Ericales	Sapotaceae	Chrysophyllum
1444	Chrysophyllum cainito	RCP8.5 lim	2164	99	452	-0.789373	EN	Ericales	Sapotaceae	Chrysophyllum
1445	Chrysophyllum colombianum	RCP4.5 full	960	171	391	-0.584012	EN	Ericales	Sapotaceae	Chrysophyllum
1446	Chrysophyllum colombianum	RCP4.5 lim	375	25	176	-0.635209	EN	Ericales	Sapotaceae	Chrysophyllum
1447	Chrysophyllum colombianum	RCP8.5 full	1078	271	273	-0.597335	EN	Ericales	Sapotaceae	Chrysophyllum
1448	Chrysophyllum colombianum	RCP8.5 lim	454	50	97	-0.733212	EN	Ericales	Sapotaceae	Chrysophyllum
1449	Chrysophyllum mexicanum	RCP4.5 full	1399	1937	2446	0.139922	LC	Ericales	Sapotaceae	Chrysophyllum
1450	Chrysophyllum mexicanum	RCP4.5 lim	924	908	1967	-0.00553442	LC	Ericales	Sapotaceae	Chrysophyllum
1451	Chrysophyllum mexicanum	RCP8.5 full	2755	1216	1090	-0.40026	VU	Ericales	Sapotaceae	Chrysophyllum
1452	Chrysophyllum mexicanum	RCP8.5 lim	1966	657	925	-0.452785	VU	Ericales	Sapotaceae	Chrysophyllum
1453	Chrysophyllum venezuelanense	RCP4.5 full	2012	39	593	-0.75739	EN	Ericales	Sapotaceae	Chrysophyllum
1454	Chrysophyllum venezuelanense	RCP4.5 lim	702	19	415	-0.611459	EN	Ericales	Sapotaceae	Chrysophyllum
1455	Chrysophyllum venezuelanense	RCP8.5 full	2306	25	299	-0.875624	CR	Ericales	Sapotaceae	Chrysophyllum
1456	Chrysophyllum venezuelanense	RCP8.5 lim	895	13	222	-0.789615	EN	Ericales	Sapotaceae	Chrysophyllum
1457	Cinchona pubescens	RCP4.5 full	765	100	1839	-0.255376	LC	Gentianales	Rubiaceae	Cinchona
1458	Cinchona pubescens	RCP4.5 lim	629	93	1785	-0.222038	LC	Gentianales	Rubiaceae	Cinchona
1459	Cinchona pubescens	RCP8.5 full	1220	114	1384	-0.424731	VU	Gentianales	Rubiaceae	Cinchona
1460	Cinchona pubescens	RCP8.5 lim	1027	114	1387	-0.37821	VU	Gentianales	Rubiaceae	Cinchona
1461	Cinnamomum brenesii	RCP4.5 full	333	22	152	-0.641237	EN	Laurales	Lauraceae	Cinnamomum
1462	Cinnamomum brenesii	RCP4.5 lim	164	0	91	-0.643137	EN	Laurales	Lauraceae	Cinnamomum
1463	Cinnamomum brenesii	RCP8.5 full	450	37	35	-0.851546	CR	Laurales	Lauraceae	Cinnamomum
1464	Cinnamomum brenesii	RCP8.5 lim	242	0	13	-0.94902	CR	Laurales	Lauraceae	Cinnamomum
1465	Cinnamomum chavarrianum	RCP4.5 full	683	20	76	-0.873518	CR	Laurales	Lauraceae	Cinnamomum
1466	Cinnamomum chavarrianum	RCP4.5 lim	410	0	40	-0.911111	CR	Laurales	Lauraceae	Cinnamomum
1467	Cinnamomum chavarrianum	RCP8.5 full	748	24	11	-0.953887	CR	Laurales	Lauraceae	Cinnamomum
1468	Cinnamomum chavarrianum	RCP8.5 lim	450	0	0	-1	EX	Laurales	Lauraceae	Cinnamomum
1469	Cinnamomum effusum	RCP4.5 full	622	116	340	-0.525988	EN	Laurales	Lauraceae	Cinnamomum
1470	Cinnamomum effusum	RCP4.5 lim	274	64	308	-0.360825	VU	Laurales	Lauraceae	Cinnamomum
1471	Cinnamomum effusum	RCP8.5 full	724	152	238	-0.594595	EN	Laurales	Lauraceae	Cinnamomum
1472	Cinnamomum effusum	RCP8.5 lim	348	53	234	-0.506873	EN	Laurales	Lauraceae	Cinnamomum
1473	Cinnamomum neurophyllum	RCP4.5 full	403	61	126	-0.646503	EN	Laurales	Lauraceae	Cinnamomum
1474	Cinnamomum neurophyllum	RCP4.5 lim	187	0	31	-0.857798	CR	Laurales	Lauraceae	Cinnamomum
1475	Cinnamomum neurophyllum	RCP8.5 full	466	64	63	-0.759924	EN	Laurales	Lauraceae	Cinnamomum
1476	Cinnamomum neurophyllum	RCP8.5 lim	215	0	3	-0.986239	CR	Laurales	Lauraceae	Cinnamomum
1477	Cinnamomum pachypodum	RCP4.5 full	1103	667	2442	-0.12299	LC	Laurales	Lauraceae	Cinnamomum
1478	Cinnamomum pachypodum	RCP4.5 lim	486	249	1535	-0.117269	LC	Laurales	Lauraceae	Cinnamomum
1479	Cinnamomum pachypodum	RCP8.5 full	1486	769	2059	-0.202257	LC	Laurales	Lauraceae	Cinnamomum
1480	Cinnamomum pachypodum	RCP8.5 lim	709	352	1312	-0.176645	LC	Laurales	Lauraceae	Cinnamomum
1481	Cinnamomum tonduzii	RCP4.5 full	134	7	25	-0.798742	EN	Laurales	Lauraceae	Cinnamomum
1482	Cinnamomum tonduzii	RCP4.5 lim	112	0	15	-0.88189	CR	Laurales	Lauraceae	Cinnamomum
1483	Cinnamomum tonduzii	RCP8.5 full	157	3	2	-0.968553	CR	Laurales	Lauraceae	Cinnamomum
1484	Cinnamomum tonduzii	RCP8.5 lim	127	0	0	-1	EX	Laurales	Lauraceae	Cinnamomum
1485	Cinnamomum triplinerve	RCP4.5 full	2161	1849	2799	-0.0629032	LC	Laurales	Lauraceae	Cinnamomum
1486	Cinnamomum triplinerve	RCP4.5 lim	1869	1292	3014	-0.118165	LC	Laurales	Lauraceae	Cinnamomum
1487	Cinnamomum triplinerve	RCP8.5 full	2724	2189	2236	-0.107863	LC	Laurales	Lauraceae	Cinnamomum
1488	Cinnamomum triplinerve	RCP8.5 lim	2509	1463	2374	-0.214213	LC	Laurales	Lauraceae	Cinnamomum
1489	Cissus alata	RCP4.5 full	34141	122	3954	-0.893004	CR	Vitales	Vitaceae	Cissus
1490	Cissus alata	RCP4.5 lim	3171	145	2038	-0.580918	EN	Vitales	Vitaceae	Cissus
1491	Cissus alata	RCP8.5 full	34744	110	3351	-0.909148	CR	Vitales	Vitaceae	Cissus
1492	Cissus alata	RCP8.5 lim	3601	109	1608	-0.670378	EN	Vitales	Vitaceae	Cissus
1493	Cissus biformifolia	RCP4.5 full	2074	71	581	-0.754426	EN	Vitales	Vitaceae	Cissus
1494	Cissus biformifolia	RCP4.5 lim	1717	16	355	-0.820946	CR	Vitales	Vitaceae	Cissus
1495	Cissus biformifolia	RCP8.5 full	2453	108	202	-0.883239	CR	Vitales	Vitaceae	Cissus
1496	Cissus biformifolia	RCP8.5 lim	2014	7	58	-0.968629	CR	Vitales	Vitaceae	Cissus
1497	Cissus microcarpa	RCP4.5 full	1596	730	973	-0.337096	VU	Vitales	Vitaceae	Cissus
1498	Cissus microcarpa	RCP4.5 lim	1545	373	779	-0.504303	EN	Vitales	Vitaceae	Cissus
1499	Cissus microcarpa	RCP8.5 full	2022	644	547	-0.536395	EN	Vitales	Vitaceae	Cissus
1500	Cissus microcarpa	RCP8.5 lim	1972	295	352	-0.721601	EN	Vitales	Vitaceae	Cissus
1501	Citharexylum berlandieri	RCP4.5 full	0	3443	0	3443	LC	Lamiales	Verbenaceae	Citharexylum
1502	Citharexylum berlandieri	RCP4.5 lim	0	1858	0	1858	LC	Lamiales	Verbenaceae	Citharexylum
1503	Citharexylum berlandieri	RCP8.5 full	0	4557	0	4557	LC	Lamiales	Verbenaceae	Citharexylum
1504	Citharexylum berlandieri	RCP8.5 lim	0	2010	0	2010	LC	Lamiales	Verbenaceae	Citharexylum
1505	Citharexylum caudatum	RCP4.5 full	1462	290	2098	-0.329213	VU	Lamiales	Verbenaceae	Citharexylum
1506	Citharexylum caudatum	RCP4.5 lim	852	88	1535	-0.320067	VU	Lamiales	Verbenaceae	Citharexylum
1507	Citharexylum caudatum	RCP8.5 full	2012	264	1548	-0.491011	VU	Lamiales	Verbenaceae	Citharexylum
1508	Citharexylum caudatum	RCP8.5 lim	1215	72	1172	-0.478844	VU	Lamiales	Verbenaceae	Citharexylum
1509	Citharexylum costaricense	RCP4.5 full	247	3	41	-0.847222	CR	Lamiales	Verbenaceae	Citharexylum
1510	Citharexylum costaricense	RCP4.5 lim	195	0	7	-0.965347	CR	Lamiales	Verbenaceae	Citharexylum
1511	Citharexylum costaricense	RCP8.5 full	278	8	10	-0.9375	CR	Lamiales	Verbenaceae	Citharexylum
1512	Citharexylum costaricense	RCP8.5 lim	202	0	0	-1	EX	Lamiales	Verbenaceae	Citharexylum
1513	Citharexylum hexangulare	RCP4.5 full	0	8186	0	8186	LC	Lamiales	Verbenaceae	Citharexylum
1514	Citharexylum hexangulare	RCP4.5 lim	0	4201	0	4201	LC	Lamiales	Verbenaceae	Citharexylum
1515	Citharexylum hexangulare	RCP8.5 full	0	8372	0	8372	LC	Lamiales	Verbenaceae	Citharexylum
1516	Citharexylum hexangulare	RCP8.5 lim	0	3877	0	3877	LC	Lamiales	Verbenaceae	Citharexylum
1517	Citharexylum hirtellum	RCP4.5 full	613	1706	3824	0.246338	LC	Lamiales	Verbenaceae	Citharexylum
1518	Citharexylum hirtellum	RCP4.5 lim	275	359	908	0.0710059	LC	Lamiales	Verbenaceae	Citharexylum
1519	Citharexylum hirtellum	RCP8.5 full	638	2906	3799	0.511156	LC	Lamiales	Verbenaceae	Citharexylum
1520	Citharexylum hirtellum	RCP8.5 lim	288	454	895	0.140321	LC	Lamiales	Verbenaceae	Citharexylum
1521	Citrus aurantiifolia	RCP4.5 full	2268	210	2812	-0.405118	VU	Sapindales	Rutaceae	Citrus
1522	Citrus aurantiifolia	RCP4.5 lim	927	63	1181	-0.409867	VU	Sapindales	Rutaceae	Citrus
1523	Citrus aurantiifolia	RCP8.5 full	3638	179	1442	-0.680906	EN	Sapindales	Rutaceae	Citrus
1524	Citrus aurantiifolia	RCP8.5 lim	1690	49	418	-0.778463	EN	Sapindales	Rutaceae	Citrus
1525	Citrus sinensis	RCP4.5 full	2143	281	1216	-0.554332	EN	Sapindales	Rutaceae	Citrus
1526	Citrus sinensis	RCP4.5 lim	606	61	247	-0.638921	EN	Sapindales	Rutaceae	Citrus
1527	Citrus sinensis	RCP8.5 full	2851	221	508	-0.782971	EN	Sapindales	Rutaceae	Citrus
1528	Citrus sinensis	RCP8.5 lim	731	68	122	-0.777257	EN	Sapindales	Rutaceae	Citrus
1529	Clarisia biflora	RCP4.5 full	854	834	485	-0.0149365	LC	Rosales	Moraceae	Clarisia
1530	Clarisia biflora	RCP4.5 lim	737	285	363	-0.410909	VU	Rosales	Moraceae	Clarisia
1531	Clarisia biflora	RCP8.5 full	1040	967	299	-0.0545183	LC	Rosales	Moraceae	Clarisia
1532	Clarisia biflora	RCP8.5 lim	897	394	203	-0.457273	VU	Rosales	Moraceae	Clarisia
1533	Clarisia racemosa	RCP4.5 full	1034	1088	4076	0.0105675	LC	Rosales	Moraceae	Clarisia
1534	Clarisia racemosa	RCP4.5 lim	455	534	2190	0.0298677	LC	Rosales	Moraceae	Clarisia
1535	Clarisia racemosa	RCP8.5 full	1920	957	3190	-0.188454	LC	Rosales	Moraceae	Clarisia
1536	Clarisia racemosa	RCP8.5 lim	1054	538	1591	-0.195085	LC	Rosales	Moraceae	Clarisia
1537	Clavija mezii	RCP4.5 full	359	381	826	0.0185654	LC	Ericales	Primulaceae	Clavija
1538	Clavija mezii	RCP4.5 lim	224	22	622	-0.238771	LC	Ericales	Primulaceae	Clavija
1539	Clavija mezii	RCP8.5 full	636	211	549	-0.35865	VU	Ericales	Primulaceae	Clavija
1540	Clavija mezii	RCP8.5 lim	490	17	356	-0.559102	EN	Ericales	Primulaceae	Clavija
1541	Clematis grossa	RCP4.5 full	3242	214	4865	-0.373504	VU	Ranunculales	Ranunculaceae	Clematis
1542	Clematis grossa	RCP4.5 lim	2153	116	3773	-0.343739	VU	Ranunculales	Ranunculaceae	Clematis
1543	Clematis grossa	RCP8.5 full	4833	366	3274	-0.551005	EN	Ranunculales	Ranunculaceae	Clematis
1544	Clematis grossa	RCP8.5 lim	3321	105	2605	-0.542693	EN	Ranunculales	Ranunculaceae	Clematis
1545	Cleome pilosa	RCP4.5 full	2742	141	1691	-0.586736	EN	Brassicales	Cleomaceae	Cleome
1546	Cleome pilosa	RCP4.5 lim	1501	3	979	-0.604032	EN	Brassicales	Cleomaceae	Cleome
1547	Cleome pilosa	RCP8.5 full	3659	187	774	-0.783217	EN	Brassicales	Cleomaceae	Cleome
1548	Cleome pilosa	RCP8.5 lim	2125	7	355	-0.854032	CR	Brassicales	Cleomaceae	Cleome
1549	Clethra hartwegii	RCP4.5 full	718	20	592	-0.532824	EN	Ericales	Clethraceae	Clethra
1550	Clethra hartwegii	RCP4.5 lim	517	11	432	-0.533193	EN	Ericales	Clethraceae	Clethra
1551	Clethra hartwegii	RCP8.5 full	911	40	399	-0.664885	EN	Ericales	Clethraceae	Clethra
1552	Clethra hartwegii	RCP8.5 lim	670	19	279	-0.685985	EN	Ericales	Clethraceae	Clethra
1553	Clethra lanata	RCP4.5 full	1766	123	1653	-0.48055	VU	Ericales	Clethraceae	Clethra
1554	Clethra lanata	RCP4.5 lim	1156	42	929	-0.534293	EN	Ericales	Clethraceae	Clethra
1555	Clethra lanata	RCP8.5 full	2629	145	790	-0.726528	EN	Ericales	Clethraceae	Clethra
1556	Clethra lanata	RCP8.5 lim	1682	54	403	-0.780815	EN	Ericales	Clethraceae	Clethra
1557	Clethra mexicana	RCP4.5 full	2673	88	2288	-0.521064	EN	Ericales	Clethraceae	Clethra
1558	Clethra mexicana	RCP4.5 lim	2395	61	1904	-0.542917	EN	Ericales	Clethraceae	Clethra
1559	Clethra mexicana	RCP8.5 full	3747	118	1214	-0.731506	EN	Ericales	Clethraceae	Clethra
1560	Clethra mexicana	RCP8.5 lim	3249	78	1050	-0.737613	EN	Ericales	Clethraceae	Clethra
1561	Clethra occidentalis	RCP4.5 full	1606	74	1058	-0.575075	EN	Ericales	Clethraceae	Clethra
1562	Clethra occidentalis	RCP4.5 lim	1007	33	643	-0.590303	EN	Ericales	Clethraceae	Clethra
1563	Clethra occidentalis	RCP8.5 full	2232	108	432	-0.797297	EN	Ericales	Clethraceae	Clethra
1564	Clethra occidentalis	RCP8.5 lim	1432	14	218	-0.859394	CR	Ericales	Clethraceae	Clethra
1565	Clethra pachecoana	RCP4.5 full	407	53	210	-0.573744	EN	Ericales	Clethraceae	Clethra
1566	Clethra pachecoana	RCP4.5 lim	274	11	130	-0.65099	EN	Ericales	Clethraceae	Clethra
1567	Clethra pachecoana	RCP8.5 full	519	76	98	-0.71799	EN	Ericales	Clethraceae	Clethra
1568	Clethra pachecoana	RCP8.5 lim	353	7	51	-0.856436	CR	Ericales	Clethraceae	Clethra
1569	Clethra pringlei	RCP4.5 full	314	454	904	0.114943	LC	Ericales	Clethraceae	Clethra
1570	Clethra pringlei	RCP4.5 lim	108	202	641	0.125501	LC	Ericales	Clethraceae	Clethra
1571	Clethra pringlei	RCP8.5 full	561	529	657	-0.0262726	LC	Ericales	Clethraceae	Clethra
1572	Clethra pringlei	RCP8.5 lim	245	180	504	-0.0867824	LC	Ericales	Clethraceae	Clethra
1573	Clethra suaveolens	RCP4.5 full	597	36	348	-0.593651	EN	Ericales	Clethraceae	Clethra
1574	Clethra suaveolens	RCP4.5 lim	378	23	238	-0.576299	EN	Ericales	Clethraceae	Clethra
1575	Clethra suaveolens	RCP8.5 full	852	28	93	-0.871958	CR	Ericales	Clethraceae	Clethra
1576	Clethra suaveolens	RCP8.5 lim	561	13	55	-0.88961	CR	Ericales	Clethraceae	Clethra
1577	Clethra vicentina	RCP4.5 full	1462	65	891	-0.59371	EN	Ericales	Clethraceae	Clethra
1578	Clethra vicentina	RCP4.5 lim	876	3	450	-0.658371	EN	Ericales	Clethraceae	Clethra
1579	Clethra vicentina	RCP8.5 full	1879	107	474	-0.753081	EN	Ericales	Clethraceae	Clethra
1580	Clethra vicentina	RCP8.5 lim	1142	1	184	-0.860483	CR	Ericales	Clethraceae	Clethra
1581	Cleyera theoides	RCP4.5 full	925	135	845	-0.446328	VU	Ericales	Pentaphylacaceae	Cleyera
1582	Cleyera theoides	RCP4.5 lim	647	0	565	-0.533828	EN	Ericales	Pentaphylacaceae	Cleyera
1583	Cleyera theoides	RCP8.5 full	1345	157	425	-0.671186	EN	Ericales	Pentaphylacaceae	Cleyera
1584	Cleyera theoides	RCP8.5 lim	948	0	264	-0.782178	EN	Ericales	Pentaphylacaceae	Cleyera
1585	Clibadium arboreum	RCP4.5 full	1688	30	1196	-0.574896	EN	Asterales	Asteraceae	Clibadium
1586	Clibadium arboreum	RCP4.5 lim	1235	17	1144	-0.51198	EN	Asterales	Asteraceae	Clibadium
1587	Clibadium arboreum	RCP8.5 full	2131	7	753	-0.736477	EN	Asterales	Asteraceae	Clibadium
1588	Clibadium arboreum	RCP8.5 lim	1675	4	704	-0.702396	EN	Asterales	Asteraceae	Clibadium
1589	Clidemia densiflora	RCP4.5 full	2029	54	693	-0.725569	EN	Myrtales	Melastomataceae	Clidemia
1590	Clidemia densiflora	RCP4.5 lim	1211	23	497	-0.69555	EN	Myrtales	Melastomataceae	Clidemia
1591	Clidemia densiflora	RCP8.5 full	2420	81	302	-0.859295	CR	Myrtales	Melastomataceae	Clidemia
1592	Clidemia densiflora	RCP8.5 lim	1520	35	188	-0.869438	CR	Myrtales	Melastomataceae	Clidemia
1593	Clidemia dentata	RCP4.5 full	1107	1528	324	0.2942	LC	Myrtales	Melastomataceae	Clidemia
1594	Clidemia dentata	RCP4.5 lim	343	1300	206	1.74317	LC	Myrtales	Melastomataceae	Clidemia
1595	Clidemia dentata	RCP8.5 full	1302	939	129	-0.253669	LC	Myrtales	Melastomataceae	Clidemia
1596	Clidemia dentata	RCP8.5 lim	485	730	64	0.446266	LC	Myrtales	Melastomataceae	Clidemia
1597	Clidemia octona	RCP4.5 full	1863	605	1086	-0.426585	VU	Myrtales	Melastomataceae	Clidemia
1598	Clidemia octona	RCP4.5 lim	1703	346	861	-0.529251	EN	Myrtales	Melastomataceae	Clidemia
1599	Clidemia octona	RCP8.5 full	2462	396	487	-0.700576	EN	Myrtales	Melastomataceae	Clidemia
1600	Clidemia octona	RCP8.5 lim	2175	216	389	-0.764041	EN	Myrtales	Melastomataceae	Clidemia
1601	Clusia cylindrica	RCP4.5 full	1211	83	722	-0.583549	EN	Malpighiales	Clusiaceae	Clusia
1602	Clusia cylindrica	RCP4.5 lim	623	14	335	-0.635699	EN	Malpighiales	Clusiaceae	Clusia
1603	Clusia cylindrica	RCP8.5 full	1596	161	337	-0.742369	EN	Malpighiales	Clusiaceae	Clusia
1604	Clusia cylindrica	RCP8.5 lim	902	12	56	-0.929019	CR	Malpighiales	Clusiaceae	Clusia
1605	Clusia gracilis	RCP4.5 full	465	0	25	-0.94898	CR	Malpighiales	Clusiaceae	Clusia
1606	Clusia gracilis	RCP4.5 lim	269	0	21	-0.927586	CR	Malpighiales	Clusiaceae	Clusia
1607	Clusia gracilis	RCP8.5 full	490	0	0	-1	EX	Malpighiales	Clusiaceae	Clusia
1608	Clusia gracilis	RCP8.5 lim	290	0	0	-1	EX	Malpighiales	Clusiaceae	Clusia
1609	Clusia guatemalensis	RCP4.5 full	2722	558	772	-0.619347	EN	Malpighiales	Clusiaceae	Clusia
1610	Clusia guatemalensis	RCP4.5 lim	856	390	629	-0.313805	VU	Malpighiales	Clusiaceae	Clusia
1611	Clusia guatemalensis	RCP8.5 full	3054	282	440	-0.79336	EN	Malpighiales	Clusiaceae	Clusia
1612	Clusia guatemalensis	RCP8.5 lim	1118	157	367	-0.647138	EN	Malpighiales	Clusiaceae	Clusia
1613	Clusia lundellii	RCP4.5 full	1197	48	791	-0.577968	EN	Malpighiales	Clusiaceae	Clusia
1614	Clusia lundellii	RCP4.5 lim	796	35	708	-0.505984	EN	Malpighiales	Clusiaceae	Clusia
1615	Clusia lundellii	RCP8.5 full	1577	37	411	-0.774648	EN	Malpighiales	Clusiaceae	Clusia
1616	Clusia lundellii	RCP8.5 lim	1152	36	352	-0.742021	EN	Malpighiales	Clusiaceae	Clusia
1617	Clusia massoniana	RCP4.5 full	674	33	172	-0.757683	EN	Malpighiales	Clusiaceae	Clusia
1618	Clusia massoniana	RCP4.5 lim	477	13	138	-0.754472	EN	Malpighiales	Clusiaceae	Clusia
1619	Clusia massoniana	RCP8.5 full	777	20	69	-0.894799	CR	Malpighiales	Clusiaceae	Clusia
1620	Clusia massoniana	RCP8.5 lim	560	3	55	-0.905691	CR	Malpighiales	Clusiaceae	Clusia
1621	Clusia minor	RCP4.5 full	5254	224	3933	-0.547513	EN	Malpighiales	Clusiaceae	Clusia
1622	Clusia minor	RCP4.5 lim	4183	182	3118	-0.548007	EN	Malpighiales	Clusiaceae	Clusia
1623	Clusia minor	RCP8.5 full	6743	317	2444	-0.699467	EN	Malpighiales	Clusiaceae	Clusia
1624	Clusia minor	RCP8.5 lim	5483	219	1818	-0.720997	EN	Malpighiales	Clusiaceae	Clusia
1625	Clusia peninsulae	RCP4.5 full	296	151	304	-0.241667	LC	Malpighiales	Clusiaceae	Clusia
1626	Clusia peninsulae	RCP4.5 lim	126	0	114	-0.525	EN	Malpighiales	Clusiaceae	Clusia
1627	Clusia peninsulae	RCP8.5 full	476	201	124	-0.458333	VU	Malpighiales	Clusiaceae	Clusia
1628	Clusia peninsulae	RCP8.5 lim	222	0	18	-0.925	CR	Malpighiales	Clusiaceae	Clusia
1629	Clusia rosea	RCP4.5 full	3677	313	3120	-0.494924	VU	Malpighiales	Clusiaceae	Clusia
1630	Clusia rosea	RCP4.5 lim	1986	141	1493	-0.530325	EN	Malpighiales	Clusiaceae	Clusia
1631	Clusia rosea	RCP8.5 full	5296	349	1501	-0.727821	EN	Malpighiales	Clusiaceae	Clusia
1632	Clusia rosea	RCP8.5 lim	2808	140	671	-0.766887	EN	Malpighiales	Clusiaceae	Clusia
1633	Clusia salvinii	RCP4.5 full	2159	161	2140	-0.464759	VU	Malpighiales	Clusiaceae	Clusia
1634	Clusia salvinii	RCP4.5 lim	1487	30	1411	-0.502761	EN	Malpighiales	Clusiaceae	Clusia
1635	Clusia salvinii	RCP8.5 full	3059	202	1240	-0.664573	EN	Malpighiales	Clusiaceae	Clusia
1636	Clusia salvinii	RCP8.5 lim	2102	29	796	-0.715321	EN	Malpighiales	Clusiaceae	Clusia
1637	Cnestidium rufescens	RCP4.5 full	2340	294	2731	-0.403471	VU	Oxalidales	Connaraceae	Cnestidium
1638	Cnestidium rufescens	RCP4.5 lim	1486	73	2187	-0.384699	VU	Oxalidales	Connaraceae	Cnestidium
1639	Cnestidium rufescens	RCP8.5 full	3577	228	1494	-0.660422	EN	Oxalidales	Connaraceae	Cnestidium
1640	Cnestidium rufescens	RCP8.5 lim	2530	45	1143	-0.676559	EN	Oxalidales	Connaraceae	Cnestidium
1641	Cnidoscolus aconitifolius	RCP4.5 full	519	7009	2583	2.0922	LC	Malpighiales	Euphorbiaceae	Cnidoscolus
1642	Cnidoscolus aconitifolius	RCP4.5 lim	495	2800	2412	0.792914	LC	Malpighiales	Euphorbiaceae	Cnidoscolus
1643	Cnidoscolus aconitifolius	RCP8.5 full	489	10534	2613	3.23823	LC	Malpighiales	Euphorbiaceae	Cnidoscolus
1644	Cnidoscolus aconitifolius	RCP8.5 lim	469	3879	2438	1.17303	LC	Malpighiales	Euphorbiaceae	Cnidoscolus
1645	Cnidoscolus multilobus	RCP4.5 full	1448	645	1354	-0.286581	LC	Malpighiales	Euphorbiaceae	Cnidoscolus
1646	Cnidoscolus multilobus	RCP4.5 lim	1013	321	1010	-0.342066	VU	Malpighiales	Euphorbiaceae	Cnidoscolus
1647	Cnidoscolus multilobus	RCP8.5 full	1917	669	885	-0.445396	VU	Malpighiales	Euphorbiaceae	Cnidoscolus
1648	Cnidoscolus multilobus	RCP8.5 lim	1377	289	646	-0.537815	EN	Malpighiales	Euphorbiaceae	Cnidoscolus
1649	Cnidoscolus spinosus	RCP4.5 full	163	318	390	0.280289	LC	Malpighiales	Euphorbiaceae	Cnidoscolus
1650	Cnidoscolus spinosus	RCP4.5 lim	67	145	266	0.234234	LC	Malpighiales	Euphorbiaceae	Cnidoscolus
1651	Cnidoscolus spinosus	RCP8.5 full	166	432	387	0.481013	LC	Malpighiales	Euphorbiaceae	Cnidoscolus
1652	Cnidoscolus spinosus	RCP8.5 lim	57	212	276	0.465465	LC	Malpighiales	Euphorbiaceae	Cnidoscolus
1653	Cnidoscolus tubulosus	RCP4.5 full	782	4763	2106	1.37846	LC	Malpighiales	Euphorbiaceae	Cnidoscolus
1654	Cnidoscolus tubulosus	RCP4.5 lim	518	1758	1932	0.506122	LC	Malpighiales	Euphorbiaceae	Cnidoscolus
1655	Cnidoscolus tubulosus	RCP8.5 full	839	7277	2049	2.22922	LC	Malpighiales	Euphorbiaceae	Cnidoscolus
1656	Cnidoscolus tubulosus	RCP8.5 lim	629	2473	1821	0.752653	LC	Malpighiales	Euphorbiaceae	Cnidoscolus
1657	Coccoloba acapulcensis	RCP4.5 full	952	1343	965	0.203965	LC	Caryophyllales	Polygonaceae	Coccoloba
1658	Coccoloba acapulcensis	RCP4.5 lim	569	505	719	-0.0496894	LC	Caryophyllales	Polygonaceae	Coccoloba
1659	Coccoloba acapulcensis	RCP8.5 full	1207	1778	710	0.297861	LC	Caryophyllales	Polygonaceae	Coccoloba
1660	Coccoloba acapulcensis	RCP8.5 lim	760	696	528	-0.0496894	LC	Caryophyllales	Polygonaceae	Coccoloba
1661	Coccoloba ascendens	RCP4.5 full	21642	607	827	-0.936179	CR	Caryophyllales	Polygonaceae	Coccoloba
1662	Coccoloba ascendens	RCP4.5 lim	823	241	301	-0.517794	EN	Caryophyllales	Polygonaceae	Coccoloba
1663	Coccoloba ascendens	RCP8.5 full	21998	539	471	-0.955049	CR	Caryophyllales	Polygonaceae	Coccoloba
1664	Coccoloba ascendens	RCP8.5 lim	970	133	154	-0.744662	EN	Caryophyllales	Polygonaceae	Coccoloba
1665	Coccoloba barbadensis	RCP4.5 full	654	1766	3212	0.287636	LC	Caryophyllales	Polygonaceae	Coccoloba
1666	Coccoloba barbadensis	RCP4.5 lim	476	1010	2857	0.160216	LC	Caryophyllales	Polygonaceae	Coccoloba
1667	Coccoloba barbadensis	RCP8.5 full	1161	1297	2705	0.0351785	LC	Caryophyllales	Polygonaceae	Coccoloba
1668	Coccoloba barbadensis	RCP8.5 lim	958	950	2375	-0.00240024	LC	Caryophyllales	Polygonaceae	Coccoloba
1669	Coccoloba belizensis	RCP4.5 full	2208	65	349	-0.838092	CR	Caryophyllales	Polygonaceae	Coccoloba
1670	Coccoloba belizensis	RCP4.5 lim	1306	23	264	-0.817197	CR	Caryophyllales	Polygonaceae	Coccoloba
1671	Coccoloba belizensis	RCP8.5 full	2454	42	103	-0.943293	CR	Caryophyllales	Polygonaceae	Coccoloba
1672	Coccoloba belizensis	RCP8.5 lim	1466	14	104	-0.924841	CR	Caryophyllales	Polygonaceae	Coccoloba
1673	Coccoloba coronata	RCP4.5 full	1436	920	1197	-0.195974	LC	Caryophyllales	Polygonaceae	Coccoloba
1674	Coccoloba coronata	RCP4.5 lim	526	240	528	-0.271347	LC	Caryophyllales	Polygonaceae	Coccoloba
1675	Coccoloba coronata	RCP8.5 full	1775	701	858	-0.4079	VU	Caryophyllales	Polygonaceae	Coccoloba
1676	Coccoloba coronata	RCP8.5 lim	760	160	294	-0.56926	EN	Caryophyllales	Polygonaceae	Coccoloba
1677	Coccoloba cozumelensis	RCP4.5 full	507	1329	3524	0.20392	LC	Caryophyllales	Polygonaceae	Coccoloba
1678	Coccoloba cozumelensis	RCP4.5 lim	371	656	1819	0.130137	LC	Caryophyllales	Polygonaceae	Coccoloba
1679	Coccoloba cozumelensis	RCP8.5 full	1002	1399	3029	0.0984867	LC	Caryophyllales	Polygonaceae	Coccoloba
1680	Coccoloba cozumelensis	RCP8.5 lim	567	687	1623	0.0547945	LC	Caryophyllales	Polygonaceae	Coccoloba
1681	Coccoloba diversifolia	RCP4.5 full	0	2728	0	2728	LC	Caryophyllales	Polygonaceae	Coccoloba
1682	Coccoloba diversifolia	RCP4.5 lim	0	1318	0	1318	LC	Caryophyllales	Polygonaceae	Coccoloba
1683	Coccoloba diversifolia	RCP8.5 full	0	2192	0	2192	LC	Caryophyllales	Polygonaceae	Coccoloba
1684	Coccoloba diversifolia	RCP8.5 lim	0	993	0	993	LC	Caryophyllales	Polygonaceae	Coccoloba
1685	Coccoloba escuintlensis	RCP4.5 full	695	41	349	-0.626437	EN	Caryophyllales	Polygonaceae	Coccoloba
1686	Coccoloba escuintlensis	RCP4.5 lim	196	12	179	-0.490667	VU	Caryophyllales	Polygonaceae	Coccoloba
1687	Coccoloba escuintlensis	RCP8.5 full	878	35	166	-0.807471	CR	Caryophyllales	Polygonaceae	Coccoloba
1688	Coccoloba escuintlensis	RCP8.5 lim	291	3	84	-0.768	EN	Caryophyllales	Polygonaceae	Coccoloba
1689	Coccoloba floribunda	RCP4.5 full	451	385	1816	-0.0291134	LC	Caryophyllales	Polygonaceae	Coccoloba
1690	Coccoloba floribunda	RCP4.5 lim	340	184	1516	-0.0840517	LC	Caryophyllales	Polygonaceae	Coccoloba
1691	Coccoloba floribunda	RCP8.5 full	713	449	1554	-0.116453	LC	Caryophyllales	Polygonaceae	Coccoloba
1692	Coccoloba floribunda	RCP8.5 lim	561	219	1295	-0.184267	LC	Caryophyllales	Polygonaceae	Coccoloba
1693	Coccoloba hondurensis	RCP4.5 full	785	74	706	-0.476861	VU	Caryophyllales	Polygonaceae	Coccoloba
1694	Coccoloba hondurensis	RCP4.5 lim	508	75	600	-0.390794	VU	Caryophyllales	Polygonaceae	Coccoloba
1695	Coccoloba hondurensis	RCP8.5 full	1067	131	424	-0.627767	EN	Caryophyllales	Polygonaceae	Coccoloba
1696	Coccoloba hondurensis	RCP8.5 lim	769	61	339	-0.638989	EN	Caryophyllales	Polygonaceae	Coccoloba
1697	Coccoloba lehmannii	RCP4.5 full	1019	9052	2274	2.43942	LC	Caryophyllales	Polygonaceae	Coccoloba
1698	Coccoloba lehmannii	RCP4.5 lim	577	2643	1515	0.987572	LC	Caryophyllales	Polygonaceae	Coccoloba
1699	Coccoloba lehmannii	RCP8.5 full	970	12712	2323	3.56575	LC	Caryophyllales	Polygonaceae	Coccoloba
1700	Coccoloba lehmannii	RCP8.5 lim	561	3444	1531	1.37811	LC	Caryophyllales	Polygonaceae	Coccoloba
1701	Coccoloba liebmannii	RCP4.5 full	275	560	860	0.251101	LC	Caryophyllales	Polygonaceae	Coccoloba
1702	Coccoloba liebmannii	RCP4.5 lim	135	238	665	0.12875	LC	Caryophyllales	Polygonaceae	Coccoloba
1703	Coccoloba liebmannii	RCP8.5 full	331	779	804	0.394714	LC	Caryophyllales	Polygonaceae	Coccoloba
1704	Coccoloba liebmannii	RCP8.5 lim	163	342	637	0.22375	LC	Caryophyllales	Polygonaceae	Coccoloba
1705	Coccoloba manzinellensis	RCP4.5 full	39	171	158	0.670051	LC	Caryophyllales	Polygonaceae	Coccoloba
1706	Coccoloba manzinellensis	RCP4.5 lim	28	27	88	-0.00862069	LC	Caryophyllales	Polygonaceae	Coccoloba
1707	Coccoloba manzinellensis	RCP8.5 full	93	144	104	0.258883	LC	Caryophyllales	Polygonaceae	Coccoloba
1708	Coccoloba manzinellensis	RCP8.5 lim	53	4	63	-0.422414	VU	Caryophyllales	Polygonaceae	Coccoloba
1709	Coccoloba montana	RCP4.5 full	566	28	214	-0.689744	EN	Caryophyllales	Polygonaceae	Coccoloba
1710	Coccoloba montana	RCP4.5 lim	145	0	120	-0.54717	EN	Caryophyllales	Polygonaceae	Coccoloba
1711	Coccoloba montana	RCP8.5 full	677	48	103	-0.80641	CR	Caryophyllales	Polygonaceae	Coccoloba
1712	Coccoloba montana	RCP8.5 lim	185	1	80	-0.69434	EN	Caryophyllales	Polygonaceae	Coccoloba
1713	Coccoloba obovata	RCP4.5 full	1463	496	2013	-0.278193	LC	Caryophyllales	Polygonaceae	Coccoloba
1714	Coccoloba obovata	RCP4.5 lim	555	179	1282	-0.204682	LC	Caryophyllales	Polygonaceae	Coccoloba
1715	Coccoloba obovata	RCP8.5 full	2238	294	1238	-0.559264	EN	Caryophyllales	Polygonaceae	Coccoloba
1716	Coccoloba obovata	RCP8.5 lim	1036	107	801	-0.505716	EN	Caryophyllales	Polygonaceae	Coccoloba
1717	Coccoloba padiformis	RCP4.5 full	1142	648	1326	-0.200162	LC	Caryophyllales	Polygonaceae	Coccoloba
1718	Coccoloba padiformis	RCP4.5 lim	506	196	553	-0.292729	LC	Caryophyllales	Polygonaceae	Coccoloba
1719	Coccoloba padiformis	RCP8.5 full	1800	636	668	-0.471637	VU	Caryophyllales	Polygonaceae	Coccoloba
1720	Coccoloba padiformis	RCP8.5 lim	812	161	247	-0.614731	EN	Caryophyllales	Polygonaceae	Coccoloba
1721	Coccoloba reflexiflora	RCP4.5 full	1420	570	209	-0.521793	EN	Caryophyllales	Polygonaceae	Coccoloba
1722	Coccoloba reflexiflora	RCP4.5 lim	802	117	140	-0.727176	EN	Caryophyllales	Polygonaceae	Coccoloba
1723	Coccoloba reflexiflora	RCP8.5 full	1541	563	88	-0.600368	EN	Caryophyllales	Polygonaceae	Coccoloba
1724	Coccoloba reflexiflora	RCP8.5 lim	876	89	66	-0.835456	CR	Caryophyllales	Polygonaceae	Coccoloba
1725	Coccoloba spicata	RCP4.5 full	1201	1181	1620	-0.00708969	LC	Caryophyllales	Polygonaceae	Coccoloba
1726	Coccoloba spicata	RCP4.5 lim	724	561	883	-0.101431	LC	Caryophyllales	Polygonaceae	Coccoloba
1727	Coccoloba spicata	RCP8.5 full	2286	1550	535	-0.2609	LC	Caryophyllales	Polygonaceae	Coccoloba
1728	Coccoloba spicata	RCP8.5 lim	1304	624	303	-0.423149	VU	Caryophyllales	Polygonaceae	Coccoloba
1729	Coccoloba tuerckheimii	RCP4.5 full	2420	91	274	-0.864514	CR	Caryophyllales	Polygonaceae	Coccoloba
1730	Coccoloba tuerckheimii	RCP4.5 lim	1635	4	100	-0.940058	CR	Caryophyllales	Polygonaceae	Coccoloba
1731	Coccoloba tuerckheimii	RCP8.5 full	2560	531	134	-0.753155	EN	Caryophyllales	Polygonaceae	Coccoloba
1732	Coccoloba tuerckheimii	RCP8.5 lim	1722	3	13	-0.990778	CR	Caryophyllales	Polygonaceae	Coccoloba
1733	Coccoloba venosa	RCP4.5 full	232	424	1546	0.107987	LC	Caryophyllales	Polygonaceae	Coccoloba
1734	Coccoloba venosa	RCP4.5 lim	139	189	1279	0.0352609	LC	Caryophyllales	Polygonaceae	Coccoloba
1735	Coccoloba venosa	RCP8.5 full	405	608	1373	0.114173	LC	Caryophyllales	Polygonaceae	Coccoloba
1736	Coccoloba venosa	RCP8.5 lim	238	217	1180	-0.0148096	LC	Caryophyllales	Polygonaceae	Coccoloba
1737	Cojoba arborea	RCP4.5 full	1407	253	986	-0.48224	VU	Fabales	Fabaceae	Cojoba
1738	Cojoba arborea	RCP4.5 lim	1263	118	951	-0.517164	EN	Fabales	Fabaceae	Cojoba
1739	Cojoba arborea	RCP8.5 full	1818	206	575	-0.673631	EN	Fabales	Fabaceae	Cojoba
1740	Cojoba arborea	RCP8.5 lim	1684	94	530	-0.718157	EN	Fabales	Fabaceae	Cojoba
1741	Cojoba graciliflora	RCP4.5 full	1	1189	0	1188	LC	Fabales	Fabaceae	Cojoba
1742	Cojoba graciliflora	RCP4.5 lim	0	915	0	915	LC	Fabales	Fabaceae	Cojoba
1743	Cojoba graciliflora	RCP8.5 full	1	691	0	690	LC	Fabales	Fabaceae	Cojoba
1744	Cojoba graciliflora	RCP8.5 lim	0	599	0	599	LC	Fabales	Fabaceae	Cojoba
1745	Cojoba rufescens	RCP4.5 full	1318	381	1515	-0.330745	VU	Fabales	Fabaceae	Cojoba
1746	Cojoba rufescens	RCP4.5 lim	426	54	950	-0.270349	LC	Fabales	Fabaceae	Cojoba
1747	Cojoba rufescens	RCP8.5 full	2030	111	803	-0.677374	EN	Fabales	Fabaceae	Cojoba
1748	Cojoba rufescens	RCP8.5 lim	840	25	536	-0.592297	EN	Fabales	Fabaceae	Cojoba
1749	Colubrina arborescens	RCP4.5 full	329	1802	5177	0.267526	LC	Rosales	Rhamnaceae	Colubrina
1750	Colubrina arborescens	RCP4.5 lim	182	1384	3471	0.329045	LC	Rosales	Rhamnaceae	Colubrina
1751	Colubrina arborescens	RCP8.5 full	491	2094	5015	0.291137	LC	Rosales	Rhamnaceae	Colubrina
1752	Colubrina arborescens	RCP8.5 lim	314	1578	3339	0.346017	LC	Rosales	Rhamnaceae	Colubrina
1753	Colubrina elliptica	RCP4.5 full	1287	2480	2843	0.288862	LC	Rosales	Rhamnaceae	Colubrina
1754	Colubrina elliptica	RCP4.5 lim	574	1097	1602	0.240349	LC	Rosales	Rhamnaceae	Colubrina
1755	Colubrina elliptica	RCP8.5 full	2317	3281	1813	0.233414	LC	Rosales	Rhamnaceae	Colubrina
1756	Colubrina elliptica	RCP8.5 lim	1162	1377	1014	0.0988051	LC	Rosales	Rhamnaceae	Colubrina
1757	Colubrina glandulosa	RCP4.5 full	628	236	861	-0.263264	LC	Rosales	Rhamnaceae	Colubrina
1758	Colubrina glandulosa	RCP4.5 lim	330	79	359	-0.364296	VU	Rosales	Rhamnaceae	Colubrina
1759	Colubrina glandulosa	RCP8.5 full	1120	99	369	-0.685695	EN	Rosales	Rhamnaceae	Colubrina
1760	Colubrina glandulosa	RCP8.5 lim	551	12	138	-0.782293	EN	Rosales	Rhamnaceae	Colubrina
1761	Colubrina greggii	RCP4.5 full	311	2346	3223	0.575835	LC	Rosales	Rhamnaceae	Colubrina
1762	Colubrina greggii	RCP4.5 lim	185	991	2304	0.323825	LC	Rosales	Rhamnaceae	Colubrina
1763	Colubrina greggii	RCP8.5 full	383	3317	3151	0.830221	LC	Rosales	Rhamnaceae	Colubrina
1764	Colubrina greggii	RCP8.5 lim	207	1194	2282	0.396545	LC	Rosales	Rhamnaceae	Colubrina
1765	Colubrina heteroneura	RCP4.5 full	805	1015	1182	0.105687	LC	Rosales	Rhamnaceae	Colubrina
1766	Colubrina heteroneura	RCP4.5 lim	495	345	839	-0.112444	LC	Rosales	Rhamnaceae	Colubrina
1767	Colubrina heteroneura	RCP8.5 full	964	972	1023	0.00402617	LC	Rosales	Rhamnaceae	Colubrina
1768	Colubrina heteroneura	RCP8.5 lim	564	519	770	-0.0337331	LC	Rosales	Rhamnaceae	Colubrina
1769	Colubrina spinosa	RCP4.5 full	773	0	67	-0.920238	CR	Rosales	Rhamnaceae	Colubrina
1770	Colubrina spinosa	RCP4.5 lim	424	1	40	-0.911638	CR	Rosales	Rhamnaceae	Colubrina
1771	Colubrina spinosa	RCP8.5 full	824	2	16	-0.978571	CR	Rosales	Rhamnaceae	Colubrina
1772	Colubrina spinosa	RCP8.5 lim	454	0	10	-0.978448	CR	Rosales	Rhamnaceae	Colubrina
1773	Colubrina triflora	RCP4.5 full	284	1400	5438	0.195037	LC	Rosales	Rhamnaceae	Colubrina
1774	Colubrina triflora	RCP4.5 lim	174	1129	4978	0.185365	LC	Rosales	Rhamnaceae	Colubrina
1775	Colubrina triflora	RCP8.5 full	277	2438	5445	0.377665	LC	Rosales	Rhamnaceae	Colubrina
1776	Colubrina triflora	RCP8.5 lim	207	1831	4945	0.315217	LC	Rosales	Rhamnaceae	Colubrina
1777	Comarostaphylis discolor	RCP4.5 full	885	20	873	-0.492036	VU	Ericales	Ericaceae	Comarostaphylis
1778	Comarostaphylis discolor	RCP4.5 lim	843	0	946	-0.471213	VU	Ericales	Ericaceae	Comarostaphylis
1779	Comarostaphylis discolor	RCP8.5 full	1294	33	464	-0.717292	EN	Ericales	Ericaceae	Comarostaphylis
1780	Comarostaphylis discolor	RCP8.5 lim	1269	0	520	-0.709335	EN	Ericales	Ericaceae	Comarostaphylis
1781	Combretum decandrum	RCP4.5 full	2439	1308	2054	-0.251725	LC	Myrtales	Combretaceae	Combretum
1782	Combretum decandrum	RCP4.5 lim	1354	368	1052	-0.409809	VU	Myrtales	Combretaceae	Combretum
1783	Combretum decandrum	RCP8.5 full	3361	951	1132	-0.53639	EN	Myrtales	Combretaceae	Combretum
1784	Combretum decandrum	RCP8.5 lim	1869	303	537	-0.650873	EN	Myrtales	Combretaceae	Combretum
1785	Combretum farinosum	RCP4.5 full	136	1148	70	4.91262	LC	Myrtales	Combretaceae	Combretum
1786	Combretum farinosum	RCP4.5 lim	41	897	23	13.375	LC	Myrtales	Combretaceae	Combretum
1787	Combretum farinosum	RCP8.5 full	161	967	45	3.91262	LC	Myrtales	Combretaceae	Combretum
1788	Combretum farinosum	RCP8.5 lim	48	681	16	9.89062	LC	Myrtales	Combretaceae	Combretum
1789	Combretum laxum	RCP4.5 full	1477	535	1368	-0.331107	VU	Myrtales	Combretaceae	Combretum
1790	Combretum laxum	RCP4.5 lim	1232	419	1199	-0.33443	VU	Myrtales	Combretaceae	Combretum
1791	Combretum laxum	RCP8.5 full	2342	350	503	-0.700176	EN	Myrtales	Combretaceae	Combretum
1792	Combretum laxum	RCP8.5 lim	2028	255	403	-0.729329	EN	Myrtales	Combretaceae	Combretum
1793	Comocladia macrophylla	RCP4.5 full	253	539	475	0.392857	LC	Sapindales	Anacardiaceae	Comocladia
1794	Comocladia macrophylla	RCP4.5 lim	79	78	225	-0.00328947	LC	Sapindales	Anacardiaceae	Comocladia
1795	Comocladia macrophylla	RCP8.5 full	351	573	377	0.304945	LC	Sapindales	Anacardiaceae	Comocladia
1796	Comocladia macrophylla	RCP8.5 lim	111	76	193	-0.115132	LC	Sapindales	Anacardiaceae	Comocladia
1797	Compsoneura capitellata	RCP4.5 full	1751	126	1114	-0.56719	EN	Magnoliales	Myristicaceae	Compsoneura
1798	Compsoneura capitellata	RCP4.5 lim	815	42	357	-0.659556	EN	Magnoliales	Myristicaceae	Compsoneura
1799	Compsoneura capitellata	RCP8.5 full	2278	192	587	-0.728098	EN	Magnoliales	Myristicaceae	Compsoneura
1800	Compsoneura capitellata	RCP8.5 lim	949	66	223	-0.753413	EN	Magnoliales	Myristicaceae	Compsoneura
1801	Compsoneura excelsa	RCP4.5 full	130	95	162	-0.119863	LC	Magnoliales	Myristicaceae	Compsoneura
1802	Compsoneura excelsa	RCP4.5 lim	100	0	77	-0.564972	EN	Magnoliales	Myristicaceae	Compsoneura
1803	Compsoneura excelsa	RCP8.5 full	229	159	63	-0.239726	LC	Magnoliales	Myristicaceae	Compsoneura
1804	Compsoneura excelsa	RCP8.5 lim	169	0	8	-0.954802	CR	Magnoliales	Myristicaceae	Compsoneura
1805	Compsoneura mexicana	RCP4.5 full	1817	9	296	-0.855655	CR	Magnoliales	Myristicaceae	Compsoneura
1806	Compsoneura mexicana	RCP4.5 lim	622	1	233	-0.726316	EN	Magnoliales	Myristicaceae	Compsoneura
1807	Compsoneura mexicana	RCP8.5 full	1992	8	121	-0.938949	CR	Magnoliales	Myristicaceae	Compsoneura
1808	Compsoneura mexicana	RCP8.5 lim	761	0	94	-0.890058	CR	Magnoliales	Myristicaceae	Compsoneura
1809	Compsoneura sprucei	RCP4.5 full	2261	464	1216	-0.516825	EN	Magnoliales	Myristicaceae	Compsoneura
1810	Compsoneura sprucei	RCP4.5 lim	1265	177	655	-0.566667	EN	Magnoliales	Myristicaceae	Compsoneura
1811	Compsoneura sprucei	RCP8.5 full	2645	705	832	-0.557952	EN	Magnoliales	Myristicaceae	Compsoneura
1812	Compsoneura sprucei	RCP8.5 lim	1526	222	394	-0.679167	EN	Magnoliales	Myristicaceae	Compsoneura
1813	Conceveiba pleiostemona	RCP4.5 full	512	84	83	-0.719328	EN	Malpighiales	Euphorbiaceae	Conceveiba
1814	Conceveiba pleiostemona	RCP4.5 lim	361	18	41	-0.853234	CR	Malpighiales	Euphorbiaceae	Conceveiba
1815	Conceveiba pleiostemona	RCP8.5 full	552	112	43	-0.739496	EN	Malpighiales	Euphorbiaceae	Conceveiba
1816	Conceveiba pleiostemona	RCP8.5 lim	386	18	16	-0.915423	CR	Malpighiales	Euphorbiaceae	Conceveiba
1817	Connarus panamensis	RCP4.5 full	924	612	2233	-0.098828	LC	Oxalidales	Connaraceae	Connarus
1818	Connarus panamensis	RCP4.5 lim	428	137	1502	-0.150777	LC	Oxalidales	Connaraceae	Connarus
1819	Connarus panamensis	RCP8.5 full	1333	569	1824	-0.242002	LC	Oxalidales	Connaraceae	Connarus
1820	Connarus panamensis	RCP8.5 lim	700	58	1230	-0.332642	VU	Oxalidales	Connaraceae	Connarus
1821	Conostegia bracteata	RCP4.5 full	7304	344	419	-0.901204	CR	Myrtales	Melastomataceae	Conostegia
1822	Conostegia bracteata	RCP4.5 lim	655	190	243	-0.517817	EN	Myrtales	Melastomataceae	Conostegia
1823	Conostegia bracteata	RCP8.5 full	7583	192	140	-0.957012	CR	Myrtales	Melastomataceae	Conostegia
1824	Conostegia bracteata	RCP8.5 lim	822	46	76	-0.864143	CR	Myrtales	Melastomataceae	Conostegia
1825	Conostegia icosandra	RCP4.5 full	2954	3141	2249	0.0359408	LC	Myrtales	Melastomataceae	Conostegia
1826	Conostegia icosandra	RCP4.5 lim	2062	568	1980	-0.369619	VU	Myrtales	Melastomataceae	Conostegia
1827	Conostegia icosandra	RCP8.5 full	3279	5518	1924	0.430329	LC	Myrtales	Melastomataceae	Conostegia
1828	Conostegia icosandra	RCP8.5 lim	2581	991	1461	-0.39337	VU	Myrtales	Melastomataceae	Conostegia
1829	Conostegia micrantha	RCP4.5 full	937	12	234	-0.789923	EN	Myrtales	Melastomataceae	Conostegia
1830	Conostegia micrantha	RCP4.5 lim	436	2	170	-0.716172	EN	Myrtales	Melastomataceae	Conostegia
1831	Conostegia micrantha	RCP8.5 full	1128	13	43	-0.952178	CR	Myrtales	Melastomataceae	Conostegia
1832	Conostegia micrantha	RCP8.5 lim	598	0	8	-0.986799	CR	Myrtales	Melastomataceae	Conostegia
1833	Conostegia pittieri	RCP4.5 full	166	2	41	-0.792271	EN	Myrtales	Melastomataceae	Conostegia
1834	Conostegia pittieri	RCP4.5 lim	134	0	35	-0.792899	EN	Myrtales	Melastomataceae	Conostegia
1835	Conostegia pittieri	RCP8.5 full	202	5	5	-0.951691	CR	Myrtales	Melastomataceae	Conostegia
1836	Conostegia pittieri	RCP8.5 lim	166	0	3	-0.982249	CR	Myrtales	Melastomataceae	Conostegia
1837	Conostegia rufescens	RCP4.5 full	1152	20	326	-0.7659	EN	Myrtales	Melastomataceae	Conostegia
1838	Conostegia rufescens	RCP4.5 lim	712	1	174	-0.802483	CR	Myrtales	Melastomataceae	Conostegia
1839	Conostegia rufescens	RCP8.5 full	1421	30	57	-0.941137	CR	Myrtales	Melastomataceae	Conostegia
1840	Conostegia rufescens	RCP8.5 lim	878	3	8	-0.987585	CR	Myrtales	Melastomataceae	Conostegia
1841	Conostegia speciosa	RCP4.5 full	1347	426	1477	-0.326133	VU	Myrtales	Melastomataceae	Conostegia
1842	Conostegia speciosa	RCP4.5 lim	718	260	1083	-0.254303	LC	Myrtales	Melastomataceae	Conostegia
1843	Conostegia speciosa	RCP8.5 full	1933	263	891	-0.59136	EN	Myrtales	Melastomataceae	Conostegia
1844	Conostegia speciosa	RCP8.5 lim	1315	57	486	-0.698501	EN	Myrtales	Melastomataceae	Conostegia
1845	Conostegia subcrustulata	RCP4.5 full	1848	160	559	-0.701288	EN	Myrtales	Melastomataceae	Conostegia
1846	Conostegia subcrustulata	RCP4.5 lim	1069	52	295	-0.745601	EN	Myrtales	Melastomataceae	Conostegia
1847	Conostegia subcrustulata	RCP8.5 full	2267	103	140	-0.899044	CR	Myrtales	Melastomataceae	Conostegia
1848	Conostegia subcrustulata	RCP8.5 lim	1341	2	23	-0.981672	CR	Myrtales	Melastomataceae	Conostegia
1849	Conostegia superba	RCP4.5 full	0	2427	0	2427	LC	Myrtales	Melastomataceae	Conostegia
1850	Conostegia superba	RCP4.5 lim	0	1113	0	1113	LC	Myrtales	Melastomataceae	Conostegia
1851	Conostegia superba	RCP8.5 full	0	1513	0	1513	LC	Myrtales	Melastomataceae	Conostegia
1852	Conostegia superba	RCP8.5 lim	0	587	0	587	LC	Myrtales	Melastomataceae	Conostegia
1853	Conostegia volcanalis	RCP4.5 full	1495	46	1232	-0.531353	EN	Myrtales	Melastomataceae	Conostegia
1854	Conostegia volcanalis	RCP4.5 lim	943	8	710	-0.565638	EN	Myrtales	Melastomataceae	Conostegia
1855	Conostegia volcanalis	RCP8.5 full	2133	61	594	-0.759809	EN	Myrtales	Melastomataceae	Conostegia
1856	Conostegia volcanalis	RCP8.5 lim	1368	3	285	-0.825771	CR	Myrtales	Melastomataceae	Conostegia
1857	Conostegia xalapensis	RCP4.5 full	817	2423	228	1.53684	LC	Myrtales	Melastomataceae	Conostegia
1858	Conostegia xalapensis	RCP4.5 lim	279	2082	202	3.74844	LC	Myrtales	Melastomataceae	Conostegia
1859	Conostegia xalapensis	RCP8.5 full	850	1507	195	0.628708	LC	Myrtales	Melastomataceae	Conostegia
1860	Conostegia xalapensis	RCP8.5 lim	297	1284	184	2.05198	LC	Myrtales	Melastomataceae	Conostegia
1861	Copaifera aromatica	RCP4.5 full	674	243	141	-0.528834	EN	Fabales	Fabaceae	Copaifera
1862	Copaifera aromatica	RCP4.5 lim	349	109	32	-0.629921	EN	Fabales	Fabaceae	Copaifera
1863	Copaifera aromatica	RCP8.5 full	778	37	37	-0.909202	CR	Fabales	Fabaceae	Copaifera
1864	Copaifera aromatica	RCP8.5 lim	372	7	9	-0.958005	CR	Fabales	Fabaceae	Copaifera
1865	Cordia alba	RCP4.5 full	1482	773	1587	-0.23102	LC	Boraginales	Cordiaceae	Cordia
1866	Cordia alba	RCP4.5 lim	577	380	1026	-0.122895	LC	Boraginales	Cordiaceae	Cordia
1867	Cordia alba	RCP8.5 full	1648	1051	1421	-0.194526	LC	Boraginales	Cordiaceae	Cordia
1868	Cordia alba	RCP8.5 lim	720	485	883	-0.1466	LC	Boraginales	Cordiaceae	Cordia
1869	Cordia alliodora	RCP4.5 full	1215	2037	2191	0.241339	LC	Boraginales	Cordiaceae	Cordia
1870	Cordia alliodora	RCP4.5 lim	1117	1430	2215	0.0939376	LC	Boraginales	Cordiaceae	Cordia
1871	Cordia alliodora	RCP8.5 full	1567	2170	1839	0.177041	LC	Boraginales	Cordiaceae	Cordia
1872	Cordia alliodora	RCP8.5 lim	1501	1581	1831	0.0240096	LC	Boraginales	Cordiaceae	Cordia
1873	Cordia bicolor	RCP4.5 full	2216	583	2131	-0.375661	VU	Boraginales	Cordiaceae	Cordia
1874	Cordia bicolor	RCP4.5 lim	1720	241	1519	-0.456622	VU	Boraginales	Cordiaceae	Cordia
1875	Cordia bicolor	RCP8.5 full	3405	1109	942	-0.52818	EN	Boraginales	Cordiaceae	Cordia
1876	Cordia bicolor	RCP8.5 lim	2695	254	544	-0.753628	EN	Boraginales	Cordiaceae	Cordia
1877	Cordia collococca	RCP4.5 full	785	638	1242	-0.072521	LC	Boraginales	Cordiaceae	Cordia
1878	Cordia collococca	RCP4.5 lim	565	314	869	-0.175035	LC	Boraginales	Cordiaceae	Cordia
1879	Cordia collococca	RCP8.5 full	1260	918	767	-0.168722	LC	Boraginales	Cordiaceae	Cordia
1880	Cordia collococca	RCP8.5 lim	964	350	470	-0.428173	VU	Boraginales	Cordiaceae	Cordia
1881	Cordia curassavica	RCP4.5 full	0	5454	0	5454	LC	Boraginales	Cordiaceae	Cordia
1882	Cordia curassavica	RCP4.5 lim	0	2050	0	2050	LC	Boraginales	Cordiaceae	Cordia
1883	Cordia curassavica	RCP8.5 full	0	6097	0	6097	LC	Boraginales	Cordiaceae	Cordia
1884	Cordia curassavica	RCP8.5 lim	0	2341	0	2341	LC	Boraginales	Cordiaceae	Cordia
1885	Cordia cymosa	RCP4.5 full	806	23	138	-0.829449	CR	Boraginales	Cordiaceae	Cordia
1886	Cordia cymosa	RCP4.5 lim	583	11	72	-0.873282	CR	Boraginales	Cordiaceae	Cordia
1887	Cordia cymosa	RCP8.5 full	898	30	46	-0.919492	CR	Boraginales	Cordiaceae	Cordia
1888	Cordia cymosa	RCP8.5 lim	644	2	11	-0.980153	CR	Boraginales	Cordiaceae	Cordia
1889	Cordia dodecandra	RCP4.5 full	312	1823	4502	0.313876	LC	Boraginales	Cordiaceae	Cordia
1890	Cordia dodecandra	RCP4.5 lim	130	731	2451	0.232855	LC	Boraginales	Cordiaceae	Cordia
1891	Cordia dodecandra	RCP8.5 full	426	2441	4388	0.418571	LC	Boraginales	Cordiaceae	Cordia
1892	Cordia dodecandra	RCP8.5 lim	223	1045	2358	0.318481	LC	Boraginales	Cordiaceae	Cordia
1893	Cordia dwyeri	RCP4.5 full	1776	30	403	-0.801285	CR	Boraginales	Cordiaceae	Cordia
1894	Cordia dwyeri	RCP4.5 lim	757	15	308	-0.696714	EN	Boraginales	Cordiaceae	Cordia
1895	Cordia dwyeri	RCP8.5 full	2054	36	125	-0.926113	CR	Boraginales	Cordiaceae	Cordia
1896	Cordia dwyeri	RCP8.5 lim	973	13	92	-0.901408	CR	Boraginales	Cordiaceae	Cordia
1897	Cordia elaeagnoides	RCP4.5 full	96	1275	1981	0.567646	LC	Boraginales	Cordiaceae	Cordia
1898	Cordia elaeagnoides	RCP4.5 lim	35	688	1681	0.380536	LC	Boraginales	Cordiaceae	Cordia
1899	Cordia elaeagnoides	RCP8.5 full	212	2747	1865	1.22051	LC	Boraginales	Cordiaceae	Cordia
1900	Cordia elaeagnoides	RCP8.5 lim	72	1082	1644	0.588578	LC	Boraginales	Cordiaceae	Cordia
1901	Cordia gerascanthus	RCP4.5 full	1195	2658	3409	0.317767	LC	Boraginales	Cordiaceae	Cordia
1902	Cordia gerascanthus	RCP4.5 lim	765	1157	1936	0.145131	LC	Boraginales	Cordiaceae	Cordia
1903	Cordia gerascanthus	RCP8.5 full	3026	3002	1578	-0.00521286	LC	Boraginales	Cordiaceae	Cordia
1904	Cordia gerascanthus	RCP8.5 lim	1718	1093	983	-0.231396	LC	Boraginales	Cordiaceae	Cordia
1905	Cordia inermis	RCP4.5 full	547	355	486	-0.185866	LC	Boraginales	Cordiaceae	Cordia
1906	Cordia inermis	RCP4.5 lim	441	58	317	-0.505277	EN	Boraginales	Cordiaceae	Cordia
1907	Cordia inermis	RCP8.5 full	820	458	213	-0.350436	VU	Boraginales	Cordiaceae	Cordia
1908	Cordia inermis	RCP8.5 lim	671	70	87	-0.792876	EN	Boraginales	Cordiaceae	Cordia
1909	Cordia lasiocalyx	RCP4.5 full	37	281	218	0.956863	LC	Boraginales	Cordiaceae	Cordia
1910	Cordia lasiocalyx	RCP4.5 lim	26	71	114	0.321429	LC	Boraginales	Cordiaceae	Cordia
1911	Cordia lasiocalyx	RCP8.5 full	104	295	151	0.74902	LC	Boraginales	Cordiaceae	Cordia
1912	Cordia lasiocalyx	RCP8.5 lim	65	52	75	-0.0928571	LC	Boraginales	Cordiaceae	Cordia
1913	Cordia lucidula	RCP4.5 full	18378	42	410	-0.975942	CR	Boraginales	Cordiaceae	Cordia
1914	Cordia lucidula	RCP4.5 lim	1560	5	236	-0.865813	CR	Boraginales	Cordiaceae	Cordia
1915	Cordia lucidula	RCP8.5 full	18637	37	151	-0.989994	CR	Boraginales	Cordiaceae	Cordia
1916	Cordia lucidula	RCP8.5 lim	1747	3	49	-0.971047	CR	Boraginales	Cordiaceae	Cordia
1917	Cordia megalantha	RCP4.5 full	1221	38	219	-0.821528	CR	Boraginales	Cordiaceae	Cordia
1918	Cordia megalantha	RCP4.5 lim	506	0	44	-0.92	CR	Boraginales	Cordiaceae	Cordia
1919	Cordia megalantha	RCP8.5 full	1367	52	73	-0.913194	CR	Boraginales	Cordiaceae	Cordia
1920	Cordia megalantha	RCP8.5 lim	538	0	12	-0.978182	CR	Boraginales	Cordiaceae	Cordia
1921	Cordia nodosa	RCP4.5 full	581	1554	3346	0.247772	LC	Boraginales	Cordiaceae	Cordia
1922	Cordia nodosa	RCP4.5 lim	282	1157	2489	0.31577	LC	Boraginales	Cordiaceae	Cordia
1923	Cordia nodosa	RCP8.5 full	938	1845	2989	0.230965	LC	Boraginales	Cordiaceae	Cordia
1924	Cordia nodosa	RCP8.5 lim	619	1196	2152	0.208228	LC	Boraginales	Cordiaceae	Cordia
1925	Cordia porcata	RCP4.5 full	0	131	0	131	LC	Boraginales	Cordiaceae	Cordia
1926	Cordia porcata	RCP4.5 lim	0	58	0	58	LC	Boraginales	Cordiaceae	Cordia
1927	Cordia porcata	RCP8.5 full	0	43	0	43	LC	Boraginales	Cordiaceae	Cordia
1928	Cordia porcata	RCP8.5 lim	0	5	0	5	LC	Boraginales	Cordiaceae	Cordia
1929	Cordia salvadorensis	RCP4.5 full	965	232	1995	-0.247635	LC	Boraginales	Cordiaceae	Cordia
1930	Cordia salvadorensis	RCP4.5 lim	685	115	1535	-0.256757	LC	Boraginales	Cordiaceae	Cordia
1931	Cordia salvadorensis	RCP8.5 full	1390	388	1570	-0.338514	VU	Boraginales	Cordiaceae	Cordia
1932	Cordia salvadorensis	RCP8.5 lim	957	189	1263	-0.345946	VU	Boraginales	Cordiaceae	Cordia
1933	Cordia seleriana	RCP4.5 full	1887	622	156	-0.619187	EN	Boraginales	Cordiaceae	Cordia
1934	Cordia seleriana	RCP4.5 lim	42	401	69	3.23423	LC	Boraginales	Cordiaceae	Cordia
1935	Cordia seleriana	RCP8.5 full	1876	693	167	-0.57905	EN	Boraginales	Cordiaceae	Cordia
1936	Cordia seleriana	RCP8.5 lim	46	404	65	3.22523	LC	Boraginales	Cordiaceae	Cordia
1937	Cordia sonorae	RCP4.5 full	167	1344	1770	0.607641	LC	Boraginales	Cordiaceae	Cordia
1938	Cordia sonorae	RCP4.5 lim	121	646	1363	0.353774	LC	Boraginales	Cordiaceae	Cordia
1939	Cordia sonorae	RCP8.5 full	269	1965	1668	0.875581	LC	Boraginales	Cordiaceae	Cordia
1940	Cordia sonorae	RCP8.5 lim	245	788	1239	0.365903	LC	Boraginales	Cordiaceae	Cordia
1941	Cordia stellifera	RCP4.5 full	935	224	1820	-0.258076	LC	Boraginales	Cordiaceae	Cordia
1942	Cordia stellifera	RCP4.5 lim	570	174	1694	-0.174912	LC	Boraginales	Cordiaceae	Cordia
1943	Cordia stellifera	RCP8.5 full	1387	226	1368	-0.421416	VU	Boraginales	Cordiaceae	Cordia
1944	Cordia stellifera	RCP8.5 lim	959	169	1305	-0.34894	VU	Boraginales	Cordiaceae	Cordia
1945	Cordia truncatifolia	RCP4.5 full	198	551	657	0.412865	LC	Boraginales	Cordiaceae	Cordia
1946	Cordia truncatifolia	RCP4.5 lim	71	248	422	0.359026	LC	Boraginales	Cordiaceae	Cordia
1947	Cordia truncatifolia	RCP8.5 full	267	1134	588	1.01404	LC	Boraginales	Cordiaceae	Cordia
1948	Cordia truncatifolia	RCP8.5 lim	127	414	366	0.58215	LC	Boraginales	Cordiaceae	Cordia
1949	Cornus disciflora	RCP4.5 full	1345	100	1459	-0.444009	VU	Cornales	Cornaceae	Cornus
1950	Cornus disciflora	RCP4.5 lim	1192	6	1232	-0.489274	VU	Cornales	Cornaceae	Cornus
1951	Cornus disciflora	RCP8.5 full	1777	93	1027	-0.600571	EN	Cornales	Cornaceae	Cornus
1952	Cornus disciflora	RCP8.5 lim	1591	4	833	-0.654703	EN	Cornales	Cornaceae	Cornus
1953	Cornus excelsa	RCP4.5 full	1222	95	1842	-0.36782	VU	Cornales	Cornaceae	Cornus
1954	Cornus excelsa	RCP4.5 lim	922	61	1786	-0.317947	VU	Cornales	Cornaceae	Cornus
1955	Cornus excelsa	RCP8.5 full	1788	78	1276	-0.558094	EN	Cornales	Cornaceae	Cornus
1956	Cornus excelsa	RCP8.5 lim	1439	52	1269	-0.512186	EN	Cornales	Cornaceae	Cornus
1957	Cornutia pyramidata	RCP4.5 full	1835	1985	1033	0.0523013	LC	Lamiales	Lamiaceae	Cornutia
1958	Cornutia pyramidata	RCP4.5 lim	1639	1232	937	-0.157997	LC	Lamiales	Lamiaceae	Cornutia
1959	Cornutia pyramidata	RCP8.5 full	2431	1327	437	-0.384937	VU	Lamiales	Lamiaceae	Cornutia
1960	Cornutia pyramidata	RCP8.5 lim	2204	842	372	-0.528727	EN	Lamiales	Lamiaceae	Cornutia
1961	Cosmocalyx spectabilis	RCP4.5 full	537	634	850	0.0699351	LC	Gentianales	Rubiaceae	Cosmocalyx
1962	Cosmocalyx spectabilis	RCP4.5 lim	323	35	589	-0.315789	VU	Gentianales	Rubiaceae	Cosmocalyx
1963	Cosmocalyx spectabilis	RCP8.5 full	879	1156	508	0.199712	LC	Gentianales	Rubiaceae	Cosmocalyx
1964	Cosmocalyx spectabilis	RCP8.5 lim	581	39	331	-0.594298	EN	Gentianales	Rubiaceae	Cosmocalyx
1965	Costus guanaiensis	RCP4.5 full	3204	298	3647	-0.424172	VU	Zingiberales	Costaceae	Costus
1966	Costus guanaiensis	RCP4.5 lim	1961	194	2227	-0.42192	VU	Zingiberales	Costaceae	Costus
1967	Costus guanaiensis	RCP8.5 full	4371	309	2480	-0.592906	EN	Zingiberales	Costaceae	Costus
1968	Costus guanaiensis	RCP8.5 lim	2725	157	1463	-0.613181	EN	Zingiberales	Costaceae	Costus
1969	Costus laevis	RCP4.5 full	2399	398	1380	-0.529505	EN	Zingiberales	Costaceae	Costus
1970	Costus laevis	RCP4.5 lim	1346	154	895	-0.531905	EN	Zingiberales	Costaceae	Costus
1971	Costus laevis	RCP8.5 full	2722	517	1057	-0.583488	EN	Zingiberales	Costaceae	Costus
1972	Costus laevis	RCP8.5 lim	1667	199	574	-0.655065	EN	Zingiberales	Costaceae	Costus
1973	Couepia polyandra	RCP4.5 full	2106	346	2987	-0.345572	VU	Malpighiales	Chrysobalanaceae	Couepia
1974	Couepia polyandra	RCP4.5 lim	1461	265	2363	-0.312762	VU	Malpighiales	Chrysobalanaceae	Couepia
1975	Couepia polyandra	RCP8.5 full	3005	367	2088	-0.517966	EN	Malpighiales	Chrysobalanaceae	Couepia
1976	Couepia polyandra	RCP8.5 lim	2218	218	1606	-0.523013	EN	Malpighiales	Chrysobalanaceae	Couepia
1977	Couma macrocarpa	RCP4.5 full	88	1899	3689	0.479481	LC	Gentianales	Apocynaceae	Couma
1978	Couma macrocarpa	RCP4.5 lim	75	1186	2460	0.438264	LC	Gentianales	Apocynaceae	Couma
1979	Couma macrocarpa	RCP8.5 full	136	2251	3641	0.559968	LC	Gentianales	Apocynaceae	Couma
1980	Couma macrocarpa	RCP8.5 lim	127	1245	2408	0.441026	LC	Gentianales	Apocynaceae	Couma
1981	Couratari guianensis	RCP4.5 full	860	820	2923	-0.0105736	LC	Ericales	Lecythidaceae	Couratari
1982	Couratari guianensis	RCP4.5 lim	431	274	1781	-0.0709765	LC	Ericales	Lecythidaceae	Couratari
1983	Couratari guianensis	RCP8.5 full	1679	1044	2104	-0.167856	LC	Ericales	Lecythidaceae	Couratari
1984	Couratari guianensis	RCP8.5 lim	899	367	1313	-0.240506	LC	Ericales	Lecythidaceae	Couratari
1985	Couratari scottmorii	RCP4.5 full	39	68	35	0.391892	LC	Ericales	Lecythidaceae	Couratari
1986	Couratari scottmorii	RCP4.5 lim	31	0	16	-0.659574	EN	Ericales	Lecythidaceae	Couratari
1987	Couratari scottmorii	RCP8.5 full	62	55	12	-0.0945946	LC	Ericales	Lecythidaceae	Couratari
1988	Couratari scottmorii	RCP8.5 lim	44	0	3	-0.93617	CR	Ericales	Lecythidaceae	Couratari
1989	Coursetia caribaea	RCP4.5 full	377	7714	3131	2.09151	LC	Fabales	Fabaceae	Coursetia
1990	Coursetia caribaea	RCP4.5 lim	338	4796	3110	1.29292	LC	Fabales	Fabaceae	Coursetia
1991	Coursetia caribaea	RCP8.5 full	301	12580	3207	3.50029	LC	Fabales	Fabaceae	Coursetia
1992	Coursetia caribaea	RCP8.5 lim	280	6906	3168	1.92169	LC	Fabales	Fabaceae	Coursetia
1993	Coursetia elliptica	RCP4.5 full	249	47	52	-0.671096	EN	Fabales	Fabaceae	Coursetia
1994	Coursetia elliptica	RCP4.5 lim	180	16	32	-0.773585	EN	Fabales	Fabaceae	Coursetia
1995	Coursetia elliptica	RCP8.5 full	293	21	8	-0.903654	CR	Fabales	Fabaceae	Coursetia
1996	Coursetia elliptica	RCP8.5 lim	205	1	7	-0.962264	CR	Fabales	Fabaceae	Coursetia
1997	Coursetia glandulosa	RCP4.5 full	56	2231	2899	0.736041	LC	Fabales	Fabaceae	Coursetia
1998	Coursetia glandulosa	RCP4.5 lim	133	1232	2246	0.461959	LC	Fabales	Fabaceae	Coursetia
[truncated: 5,698 more rows]
